# Supplementary material for: NEEMP: software for validation, accurate calculation and fast parameterization of EEM charges
Source: J Cheminform. 2016 Oct 17;8:57. doi: 10.1186/s13321-016-0171-1 (PMC5067907; doi:10.1186/s13321-016-0171-1)
Supplement: Supplementary file 3 — 10.1186/s13321-016-0171-1 Summarization of preprocessing results for individual molecules from wwPDB CCD. [file 13321_2016_171_MOESM3_ESM.xlsx]

## Sheet: preprocessing_summary
Ligand ID	Atom count	Is obsolete?	Has no atoms?	Has only one atom?	Has only two atoms of same type?	Has only 2D structure in exp. coords.?	Has only 2D structure in ideal coords.?	Clashes in exp. coords.	Clashes in ideal coords.	Bond order problems	Bond length prob. in epx. coords.	Bond length prob. in ideal coords.	Is neutral?	Is composed from preselected atoms?	Is composed from preselected bond types?
000	9	NO	NO	NO	NO	NO	NO	0	0	0	0	0	YES	YES	YES
001	87	NO	NO	NO	NO	NO	NO	0	0	0	0	0	YES	YES	YES
002	67	NO	NO	NO	NO	NO	NO	0	0	0	0	0	YES	YES	YES
003	58	NO	NO	NO	NO	NO	NO	0	0	0	0	0	YES	YES	YES
004	20	NO	NO	NO	NO	NO	NO	0	0	0	0	0	YES	YES	YES
005	27	NO	NO	NO	NO	NO	NO	0	0	0	0	0	YES	YES	YES
006	86	NO	NO	NO	NO	NO	NO	0	0	0	0	0	YES	YES	YES
007	30	NO	NO	NO	NO	NO	NO	0	0	0	0	0	YES	YES	YES
008	48	NO	NO	NO	NO	NO	NO	0	0	0	0	0	YES	YES	YES
009	88	NO	NO	NO	NO	NO	NO	0	0	0	0	0	YES	YES	YES
00A	49	NO	NO	NO	NO	NO	NO	0	0	0	0	0	YES	YES	YES
00B	21	NO	NO	NO	NO	NO	NO	0	0	0	0	0	YES	YES	YES
00C	17	NO	NO	NO	NO	NO	NO	0	0	0	0	0	YES	YES	YES
00D	22	NO	NO	NO	NO	NO	NO	0	0	0	0	0	YES	YES	YES
00E	21	NO	NO	NO	NO	NO	NO	0	0	0	0	0	YES	YES	YES
00F	36	NO	NO	NO	NO	NO	NO	0	0	0	0	0	YES	YES	YES
00G	31	NO	NO	NO	NO	NO	NO	0	0	0	0	0	YES	YES	YES
00H	33	NO	NO	NO	NO	NO	NO	0	0	0	0	0	YES	YES	YES
00I	77	NO	NO	NO	NO	NO	NO	0	0	0	0	0	YES	YES	YES
00J	61	NO	NO	NO	NO	NO	NO	0	0	0	0	0	YES	YES	YES
00K	82	NO	NO	NO	NO	NO	NO	0	0	0	0	0	YES	YES	YES
00L	84	NO	NO	NO	NO	NO	NO	0	0	0	0	0	YES	YES	YES
00M	27	NO	NO	NO	NO	NO	NO	0	0	0	0	0	YES	YES	YES
00N	70	NO	NO	NO	NO	NO	NO	0	0	0	0	0	YES	YES	YES
00O	33	NO	NO	NO	NO	NO	NO	1	0	0	4	0	YES	YES	YES
00P	62	NO	NO	NO	NO	NO	NO	0	0	0	0	0	YES	YES	YES
00Q	73	NO	NO	NO	NO	NO	NO	0	0	0	0	0	YES	YES	YES
00R	66	NO	NO	NO	NO	NO	NO	0	0	0	0	0	YES	YES	YES
00S	22	NO	NO	NO	NO	NO	NO	0	0	0	0	0	YES	YES	YES
00T	22	NO	NO	NO	NO	NO	NO	0	0	0	0	0	YES	YES	YES
00U	40	NO	NO	NO	NO	NO	NO	1	0	0	4	0	YES	YES	YES
00V	28	NO	NO	NO	NO	NO	NO	1	0	0	4	0	YES	YES	YES
00W	30	NO	NO	NO	NO	NO	NO	1	0	0	4	0	YES	YES	YES
00X	22	NO	NO	NO	NO	NO	NO	0	0	0	0	0	YES	YES	YES
00Y	33	NO	NO	NO	NO	NO	NO	0	0	0	0	0	YES	YES	YES
010	16	NO	NO	NO	NO	NO	NO	0	0	0	0	0	YES	YES	YES
011	25	NO	NO	NO	NO	NO	NO	1	0	0	4	0	YES	YES	YES
012	79	NO	NO	NO	NO	NO	NO	0	0	0	0	0	YES	YES	YES
013	15	NO	NO	NO	NO	NO	NO	1	0	0	4	0	YES	YES	YES
014	25	NO	NO	NO	NO	NO	NO	0	0	0	0	0	YES	YES	YES
015	45	NO	NO	NO	NO	NO	NO	0	0	0	0	0	YES	YES	YES
016	86	NO	NO	NO	NO	NO	NO	0	0	0	0	0	YES	YES	YES
017	75	NO	NO	NO	NO	NO	NO	0	0	0	0	0	YES	YES	YES
018	29	NO	NO	NO	NO	NO	NO	0	0	0	0	0	YES	YES	YES
019	28	NO	NO	NO	NO	NO	NO	1	0	0	4	0	YES	YES	YES
01A	99	NO	NO	NO	NO	NO	NO	0	0	0	0	0	YES	YES	YES
01B	27	NO	NO	NO	NO	NO	NO	0	0	0	0	0	YES	YES	YES
01C	32	NO	NO	NO	NO	NO	NO	0	0	0	0	0	YES	YES	YES
01E	87	NO	NO	NO	NO	NO	NO	0	0	0	0	0	YES	NO	NO
01F	12	NO	NO	NO	NO	NO	NO	1	0	0	4	0	YES	YES	YES
01G	61	NO	NO	NO	NO	NO	NO	0	0	0	0	0	YES	YES	YES
01H	20	NO	NO	NO	NO	NO	NO	0	0	0	0	0	YES	YES	YES
01I	30	NO	NO	NO	NO	NO	NO	0	0	0	0	0	YES	YES	YES
01J	50	NO	NO	NO	NO	NO	NO	1	0	0	4	0	YES	YES	YES
01K	117	NO	NO	NO	NO	NO	NO	0	0	0	0	0	YES	YES	YES
01L	24	NO	NO	NO	NO	NO	NO	0	0	0	0	0	YES	NO	NO
01M	25	NO	NO	NO	NO	NO	NO	1	0	0	4	0	YES	YES	YES
01N	35	NO	NO	NO	NO	NO	NO	1	0	0	4	0	YES	YES	YES
01O	23	NO	NO	NO	NO	NO	NO	0	0	0	0	0	YES	YES	YES
01P	56	NO	NO	NO	NO	NO	NO	0	0	0	0	0	YES	YES	YES
01Q	23	NO	NO	NO	NO	NO	NO	0	0	0	0	0	YES	YES	YES
01R	21	NO	NO	NO	NO	NO	NO	0	0	0	0	0	YES	YES	YES
01S	43	NO	NO	NO	NO	NO	NO	0	0	0	0	0	YES	YES	YES
01T	56	NO	NO	NO	NO	NO	NO	0	0	0	0	0	YES	YES	YES
01U	18	NO	NO	NO	NO	NO	NO	0	0	0	0	0	YES	YES	YES
01V	17	NO	NO	NO	NO	NO	NO	0	0	0	0	0	YES	YES	YES
01W	32	NO	NO	NO	NO	NO	NO	0	0	0	0	0	YES	YES	YES
01X	24	NO	NO	NO	NO	NO	NO	1	0	0	4	0	YES	YES	YES
01Y	22	NO	NO	NO	NO	NO	NO	1	0	0	4	0	YES	YES	YES
01Z	25	NO	NO	NO	NO	NO	NO	1	0	0	4	0	YES	YES	YES
020	29	NO	NO	NO	NO	NO	NO	0	0	0	0	0	YES	YES	YES
021	23	NO	NO	NO	NO	NO	NO	1	0	0	4	0	YES	YES	YES
022	53	NO	NO	NO	NO	NO	NO	0	0	0	0	0	YES	YES	YES
023	61	NO	NO	NO	NO	NO	NO	0	0	0	0	0	YES	YES	YES
024	47	NO	NO	NO	NO	NO	NO	0	0	0	0	0	YES	YES	YES
025	19	NO	NO	NO	NO	NO	NO	1	0	0	4	0	YES	YES	YES
026	27	NO	NO	NO	NO	NO	NO	0	0	0	0	0	YES	YES	YES
027	55	NO	NO	NO	NO	NO	NO	0	0	0	0	0	YES	YES	YES
028	34	NO	NO	NO	NO	NO	NO	0	0	0	0	0	YES	YES	YES
029	31	NO	NO	NO	NO	NO	NO	1	0	0	4	0	YES	YES	YES
02A	14	NO	NO	NO	NO	NO	NO	1	0	0	4	0	YES	YES	YES
02B	29	NO	NO	NO	NO	NO	NO	1	0	0	4	0	YES	YES	YES
02C	18	NO	NO	NO	NO	NO	NO	0	0	0	0	0	YES	YES	YES
02D	19	NO	NO	NO	NO	NO	NO	0	0	0	0	0	YES	YES	YES
02E	46	NO	NO	NO	NO	NO	NO	1	1	0	0	0	YES	YES	NO
02F	25	NO	NO	NO	NO	NO	NO	0	0	0	0	0	YES	YES	YES
02G	23	NO	NO	NO	NO	NO	NO	0	0	0	0	0	YES	YES	YES
02H	54	NO	NO	NO	NO	NO	NO	0	0	0	0	0	YES	YES	YES
02I	34	NO	NO	NO	NO	NO	NO	1	0	0	0	0	YES	YES	YES
02J	14	NO	NO	NO	NO	NO	NO	1	0	0	4	0	YES	YES	YES
02K	23	NO	NO	NO	NO	NO	NO	1	0	0	4	0	YES	YES	YES
02L	32	NO	NO	NO	NO	NO	NO	1	0	0	4	0	YES	YES	YES
02N	20	NO	NO	NO	NO	NO	NO	0	0	0	0	0	YES	YES	YES
02O	30	NO	NO	NO	NO	NO	NO	1	0	0	4	0	YES	YES	YES
02P	54	NO	NO	NO	NO	NO	NO	0	0	0	0	0	NO	YES	YES
02Q	24	NO	NO	NO	NO	NO	NO	1	0	0	4	0	YES	YES	YES
02R	17	NO	NO	NO	NO	NO	NO	0	0	0	0	0	YES	YES	YES
02S	29	NO	NO	NO	NO	NO	NO	1	0	0	4	0	YES	YES	YES
02T	17	NO	NO	NO	NO	NO	NO	0	0	0	0	0	YES	YES	YES
02U	51	NO	NO	NO	NO	NO	NO	1036	0	0	92	0	YES	YES	YES
02V	25	NO	NO	NO	NO	NO	NO	6	0	0	8	0	YES	YES	YES
02W	26	NO	NO	NO	NO	NO	NO	0	0	0	0	0	YES	YES	YES
02X	23	NO	NO	NO	NO	NO	NO	6	0	0	8	0	YES	YES	YES
02Y	22	NO	NO	NO	NO	NO	NO	1	0	0	4	0	NO	YES	YES
02Z	26	NO	NO	NO	NO	NO	NO	0	0	0	0	0	YES	YES	YES
030	25	NO	NO	NO	NO	NO	NO	1	0	0	4	0	YES	YES	YES
031	81	NO	NO	NO	NO	NO	NO	0	0	0	0	0	YES	YES	YES
032	51	NO	NO	NO	NO	NO	NO	0	0	0	0	0	YES	YES	YES
033	59	NO	NO	NO	NO	NO	NO	0	0	0	0	0	YES	YES	YES
034	58	NO	NO	NO	NO	NO	NO	0	0	0	0	0	YES	YES	YES
035	35	NO	NO	NO	NO	NO	NO	0	0	0	0	0	YES	YES	YES
036	35	NO	NO	NO	NO	NO	NO	0	0	0	0	0	YES	YES	YES
037	24	NO	NO	NO	NO	NO	NO	1	0	0	4	0	YES	YES	YES
038	98	NO	NO	NO	NO	NO	NO	0	0	0	0	0	YES	YES	YES
039	46	NO	NO	NO	NO	NO	NO	0	0	0	0	0	YES	YES	YES
03A	29	NO	NO	NO	NO	NO	NO	0	0	0	0	0	YES	YES	YES
03B	113	NO	NO	NO	NO	NO	NO	0	0	0	0	0	YES	YES	YES
03C	57	NO	NO	NO	NO	NO	NO	0	0	0	0	0	YES	YES	YES
03D	85	NO	NO	NO	NO	NO	NO	0	0	0	0	0	YES	YES	YES
03E	26	NO	NO	NO	NO	NO	NO	0	0	0	0	0	YES	YES	YES
03F	130	NO	NO	NO	NO	NO	NO	0	0	0	0	0	YES	YES	YES
03G	47	NO	NO	NO	NO	NO	NO	0	0	0	0	0	YES	YES	YES
03H	20	NO	NO	NO	NO	NO	NO	0	0	0	0	0	YES	YES	YES
03I	68	NO	NO	NO	NO	NO	NO	0	0	0	0	0	YES	YES	YES
03J	38	NO	NO	NO	NO	NO	NO	3	0	0	4	0	YES	YES	YES
03K	34	NO	NO	NO	NO	NO	NO	0	0	0	0	0	YES	YES	YES
03L	43	NO	NO	NO	NO	NO	NO	0	0	0	0	0	YES	YES	YES
03M	42	NO	NO	NO	NO	NO	NO	0	0	0	0	0	YES	YES	YES
03N	27	NO	NO	NO	NO	NO	NO	0	0	0	0	0	YES	YES	YES
03O	42	NO	NO	NO	NO	NO	NO	1	0	0	4	0	YES	YES	YES
03P	63	NO	NO	NO	NO	NO	NO	0	0	0	0	0	YES	YES	YES
03Q	53	NO	NO	NO	NO	NO	NO	0	0	0	0	0	YES	YES	YES
03R	65	NO	NO	NO	NO	NO	NO	0	1	0	0	4	YES	YES	YES
03S	9	NO	NO	NO	NO	NO	NO	1	0	0	4	0	YES	YES	YES
03T	20	NO	NO	NO	NO	NO	NO	0	0	0	0	0	YES	YES	YES
03U	44	NO	NO	NO	NO	NO	NO	0	0	0	0	0	YES	YES	YES
03V	19	NO	NO	NO	NO	NO	NO	0	0	0	0	0	YES	YES	YES
03W	15	NO	NO	NO	NO	NO	NO	0	0	0	0	0	YES	YES	YES
03X	64	NO	NO	NO	NO	NO	NO	0	0	0	0	0	YES	YES	YES
03Y	17	NO	NO	NO	NO	NO	NO	0	0	0	0	0	YES	YES	YES
03Z	39	NO	NO	NO	NO	NO	NO	0	0	0	0	0	YES	YES	YES
040	25	NO	NO	NO	NO	NO	NO	0	0	0	0	0	YES	YES	YES
041	30	NO	NO	NO	NO	NO	NO	0	0	0	0	0	YES	YES	YES
042	52	NO	NO	NO	NO	NO	NO	0	0	0	2	0	YES	YES	YES
043	22	NO	NO	NO	NO	NO	NO	0	0	0	0	0	YES	YES	YES
044	67	NO	NO	NO	NO	NO	NO	0	0	0	0	0	YES	YES	YES
045	66	NO	NO	NO	NO	NO	NO	0	0	0	0	0	YES	YES	YES
046	71	NO	NO	NO	NO	NO	NO	0	0	0	0	0	YES	YES	YES
047	53	NO	NO	NO	NO	NO	NO	0	0	0	0	0	YES	YES	YES
048	50	NO	NO	NO	NO	NO	NO	0	0	0	0	0	YES	YES	YES
049	37	NO	NO	NO	NO	NO	NO	0	0	0	0	0	YES	YES	YES
04A	59	NO	NO	NO	NO	NO	NO	0	0	0	0	0	YES	YES	YES
04B	34	NO	NO	NO	NO	NO	NO	0	0	0	0	0	YES	YES	YES
04C	86	NO	NO	NO	NO	NO	NO	0	0	0	0	0	YES	YES	YES
04D	33	NO	NO	NO	NO	NO	NO	0	0	0	0	0	YES	YES	YES
04E	8	NO	NO	NO	NO	NO	NO	3	0	0	6	0	YES	NO	NO
04F	29	NO	NO	NO	NO	NO	NO	10	0	0	10	0	YES	YES	YES
04G	23	NO	NO	NO	NO	NO	NO	0	0	0	0	0	YES	YES	YES
04H	27	NO	NO	NO	NO	NO	NO	0	0	0	0	0	YES	YES	YES
04J	52	NO	NO	NO	NO	NO	NO	0	0	0	0	0	YES	YES	YES
04K	63	NO	NO	NO	NO	NO	NO	0	0	0	0	0	YES	YES	YES
04L	59	NO	NO	NO	NO	NO	NO	0	0	0	0	0	YES	YES	YES
04N	36	NO	NO	NO	NO	NO	NO	0	0	0	0	0	YES	YES	YES
04O	42	NO	NO	NO	NO	NO	NO	0	0	0	0	0	YES	YES	YES
04P	26	NO	NO	NO	NO	NO	NO	0	0	0	0	0	YES	YES	YES
04Q	23	NO	NO	NO	NO	NO	NO	0	0	0	0	0	YES	YES	YES
04R	28	NO	NO	NO	NO	NO	NO	1	0	0	4	0	YES	YES	YES
04S	16	NO	NO	NO	NO	NO	NO	0	0	0	0	0	YES	YES	YES
04T	39	NO	NO	NO	NO	NO	NO	0	0	0	0	0	YES	YES	YES
04U	20	NO	NO	NO	NO	NO	NO	1	0	0	4	0	NO	YES	YES
04V	18	NO	NO	NO	NO	NO	NO	0	0	0	0	0	YES	YES	YES
04X	34	NO	NO	NO	NO	NO	NO	0	0	0	0	0	YES	YES	YES
04Z	43	NO	NO	NO	NO	NO	NO	0	0	0	0	0	YES	YES	YES
051	60	NO	NO	NO	NO	NO	NO	0	0	0	0	0	YES	YES	YES
053	46	NO	NO	NO	NO	NO	NO	0	0	0	0	0	YES	YES	YES
054	49	NO	NO	NO	NO	NO	NO	0	0	0	0	0	YES	YES	YES
055	57	NO	NO	NO	NO	NO	NO	0	0	0	0	0	YES	YES	YES
056	32	NO	NO	NO	NO	NO	NO	0	0	0	0	0	YES	YES	YES
057	49	NO	NO	NO	NO	NO	NO	0	0	0	0	0	YES	YES	YES
058	42	NO	NO	NO	NO	NO	NO	0	0	0	0	0	YES	YES	YES
059	63	NO	NO	NO	NO	NO	NO	0	0	0	0	0	YES	YES	YES
05B	51	NO	NO	NO	NO	NO	NO	0	0	0	0	0	YES	YES	YES
05L	45	NO	NO	NO	NO	NO	NO	0	0	0	0	0	YES	NO	NO
05N	21	NO	NO	NO	NO	NO	NO	0	0	0	0	0	YES	YES	YES
05R	18	NO	NO	NO	NO	NO	NO	0	0	0	0	0	YES	YES	YES
05S	62	NO	NO	NO	NO	NO	NO	0	0	0	0	0	YES	YES	YES
05T	30	NO	NO	NO	NO	NO	NO	0	0	0	0	0	YES	YES	YES
05U	32	NO	NO	NO	NO	NO	NO	0	0	0	0	0	YES	YES	YES
05W	33	NO	NO	NO	NO	NO	NO	0	0	0	0	0	YES	YES	YES
060	17	NO	NO	NO	NO	NO	NO	0	0	0	0	0	YES	YES	YES
061	58	NO	NO	NO	NO	NO	NO	1	0	0	0	0	YES	YES	YES
062	60	NO	NO	NO	NO	NO	NO	0	0	0	0	0	YES	YES	YES
064	58	NO	NO	NO	NO	NO	NO	0	0	0	0	0	YES	YES	YES
065	76	NO	NO	NO	NO	NO	NO	0	0	0	0	0	YES	YES	YES
066	63	NO	NO	NO	NO	NO	NO	0	0	0	0	0	YES	YES	YES
067	34	NO	NO	NO	NO	NO	NO	0	0	0	0	0	YES	NO	NO
068	43	NO	NO	NO	NO	NO	NO	0	0	0	0	0	YES	YES	YES
069	18	NO	NO	NO	NO	NO	NO	0	0	0	0	0	YES	YES	YES
06B	23	NO	NO	NO	NO	NO	NO	0	0	0	0	0	YES	YES	YES
06C	5	NO	NO	NO	NO	NO	NO	0	0	0	0	0	YES	NO	NO
06F	74	NO	NO	NO	NO	NO	NO	0	0	0	0	0	YES	YES	YES
06H	64	NO	NO	NO	NO	NO	NO	0	0	0	0	0	YES	YES	YES
06J	66	NO	NO	NO	NO	NO	NO	0	0	0	0	0	YES	YES	YES
06P	54	NO	NO	NO	NO	NO	NO	0	0	0	0	0	NO	YES	YES
06S	74	NO	NO	NO	NO	NO	NO	0	0	0	0	0	YES	YES	YES
06T	75	NO	NO	NO	NO	NO	NO	0	0	0	0	0	YES	YES	YES
06U	51	NO	NO	NO	NO	NO	NO	0	0	0	0	0	YES	YES	YES
06V	55	NO	NO	NO	NO	NO	NO	0	0	0	0	0	YES	YES	YES
06W	51	NO	NO	NO	NO	NO	NO	0	0	0	0	0	YES	YES	YES
06X	53	NO	NO	NO	NO	NO	NO	0	0	0	0	0	YES	YES	YES
06Y	19	NO	NO	NO	NO	NO	NO	1	0	0	4	0	YES	YES	YES
06Z	34	NO	NO	NO	NO	NO	NO	0	0	0	0	0	YES	YES	YES
070	42	NO	NO	NO	NO	NO	NO	0	0	0	0	0	YES	YES	YES
071	61	NO	NO	NO	NO	NO	NO	0	0	0	0	0	YES	YES	YES
072	90	NO	NO	NO	NO	NO	NO	0	0	0	0	0	YES	YES	YES
073	71	NO	NO	NO	NO	NO	NO	0	0	0	0	0	YES	YES	YES
074	58	NO	NO	NO	NO	NO	NO	0	0	0	0	0	YES	YES	YES
075	101	NO	NO	NO	NO	NO	NO	0	0	0	0	0	YES	YES	YES
076	74	NO	NO	NO	NO	NO	NO	0	0	0	0	0	YES	YES	YES
077	38	NO	NO	NO	NO	NO	NO	0	0	0	0	0	YES	YES	YES
078	46	NO	NO	NO	NO	NO	NO	0	0	0	0	0	YES	YES	YES
079	78	NO	NO	NO	NO	NO	NO	0	0	0	0	0	YES	YES	YES
07B	32	NO	NO	NO	NO	NO	NO	0	0	0	0	0	YES	YES	YES
07G	54	NO	NO	NO	NO	NO	NO	0	0	1	0	0	NO	YES	YES
07H	54	NO	NO	NO	NO	NO	NO	0	0	0	0	0	YES	YES	YES
07J	69	NO	NO	NO	NO	NO	NO	0	0	0	0	0	YES	YES	YES
07K	22	NO	NO	NO	NO	NO	NO	0	0	0	0	0	YES	YES	YES
07L	18	NO	NO	NO	NO	NO	NO	0	0	0	0	0	YES	YES	YES
07M	35	NO	NO	NO	NO	NO	NO	0	0	0	0	0	YES	YES	YES
07N	41	NO	NO	NO	NO	NO	NO	0	0	0	0	0	YES	YES	YES
07O	32	NO	NO	NO	NO	NO	NO	1	0	0	4	0	YES	YES	YES
07P	171	NO	NO	NO	NO	NO	NO	0	0	0	0	0	YES	YES	YES
07Q	43	NO	NO	NO	NO	NO	NO	0	0	0	0	0	YES	YES	YES
07R	37	NO	NO	NO	NO	NO	NO	0	0	0	0	0	YES	YES	YES
07S	60	NO	NO	NO	NO	NO	NO	0	0	0	0	0	YES	YES	YES
07T	41	NO	NO	NO	NO	NO	NO	0	0	1	0	0	YES	YES	YES
07U	41	NO	NO	NO	NO	NO	NO	0	0	0	0	0	YES	YES	YES
07V	25	NO	NO	NO	NO	NO	NO	0	0	0	0	0	YES	YES	YES
07Z	36	NO	NO	NO	NO	NO	NO	0	0	0	0	0	YES	YES	YES
082	56	NO	NO	NO	NO	NO	NO	0	0	0	0	0	YES	YES	YES
083	45	NO	NO	NO	NO	NO	NO	0	0	0	0	0	YES	YES	YES
084	66	NO	NO	NO	NO	NO	NO	0	0	0	0	0	YES	YES	YES
085	45	NO	NO	NO	NO	NO	NO	0	0	0	0	0	YES	YES	YES
087	45	NO	NO	NO	NO	NO	NO	0	0	0	0	0	YES	YES	YES
088	61	NO	NO	NO	NO	NO	NO	0	0	0	0	0	YES	YES	YES
08B	43	NO	NO	NO	NO	NO	NO	0	0	0	0	0	YES	YES	YES
08C	31	NO	NO	NO	NO	NO	NO	0	0	0	0	0	YES	YES	YES
08D	28	NO	NO	NO	NO	NO	NO	0	0	0	0	0	YES	YES	YES
08E	43	NO	NO	NO	NO	NO	NO	0	0	0	0	0	YES	YES	YES
08F	65	NO	NO	NO	NO	NO	NO	0	0	0	0	0	YES	YES	YES
08H	35	NO	NO	NO	NO	NO	NO	0	0	0	0	0	YES	YES	YES
08J	36	NO	NO	NO	NO	NO	NO	0	0	0	0	0	YES	YES	YES
08K	37	NO	NO	NO	NO	NO	NO	0	0	0	0	0	YES	YES	YES
08L	98	NO	NO	NO	NO	NO	NO	0	0	0	0	0	YES	YES	YES
08M	31	NO	NO	NO	NO	NO	NO	1	0	0	4	0	YES	YES	YES
08P	19	NO	NO	NO	NO	NO	NO	0	0	0	0	0	YES	YES	YES
08Q	44	NO	NO	NO	NO	NO	NO	0	0	0	0	0	YES	YES	YES
08R	57	NO	NO	NO	NO	NO	NO	0	0	0	0	0	YES	YES	YES
08S	54	NO	NO	NO	NO	NO	NO	0	0	0	0	0	YES	YES	YES
08T	45	NO	NO	NO	NO	NO	NO	0	0	0	0	0	YES	NO	NO
08W	43	NO	NO	NO	NO	NO	NO	0	0	0	0	0	YES	YES	YES
08X	103	NO	NO	NO	NO	NO	NO	0	0	0	0	0	YES	YES	YES
08Y	83	NO	NO	NO	NO	NO	NO	0	0	0	0	0	YES	YES	YES
08Z	37	NO	NO	NO	NO	NO	NO	0	0	0	0	0	YES	YES	YES
090	42	NO	NO	NO	NO	NO	NO	0	0	0	0	0	NO	YES	YES
091	26	NO	NO	NO	NO	NO	NO	0	0	0	0	0	YES	YES	YES
092	32	NO	NO	NO	NO	NO	NO	0	0	0	0	0	YES	YES	YES
093	40	NO	NO	NO	NO	NO	NO	0	0	0	0	0	YES	YES	YES
094	52	NO	NO	NO	NO	NO	NO	0	0	0	0	0	YES	YES	YES
095	43	NO	NO	NO	NO	NO	NO	0	0	0	0	0	YES	YES	YES
096	61	NO	NO	NO	NO	NO	NO	0	0	0	0	0	YES	YES	YES
097	52	NO	NO	NO	NO	NO	NO	0	0	0	0	0	YES	YES	YES
098	61	NO	NO	NO	NO	NO	NO	0	0	0	0	0	YES	YES	YES
099	49	NO	NO	NO	NO	NO	NO	0	0	0	0	0	YES	YES	YES
09A	42	NO	NO	NO	NO	NO	NO	0	0	0	0	0	YES	YES	YES
09B	43	NO	NO	NO	NO	NO	NO	0	0	0	0	0	YES	YES	YES
09C	43	NO	NO	NO	NO	NO	NO	1	0	0	0	0	YES	YES	YES
09D	47	NO	NO	NO	NO	NO	NO	0	0	0	0	0	YES	YES	YES
09E	49	NO	NO	NO	NO	NO	NO	0	0	0	0	0	YES	YES	YES
09F	46	NO	NO	NO	NO	NO	NO	0	0	0	0	0	YES	YES	YES
09G	43	NO	NO	NO	NO	NO	NO	0	0	0	0	0	YES	YES	YES
09H	51	NO	NO	NO	NO	NO	NO	0	0	0	0	0	YES	YES	YES
09J	54	NO	NO	NO	NO	NO	NO	0	0	0	0	0	YES	YES	YES
09K	37	NO	NO	NO	NO	NO	NO	0	0	0	0	0	YES	YES	YES
09L	55	NO	NO	NO	NO	NO	NO	0	0	0	0	0	YES	YES	YES
09M	46	NO	NO	NO	NO	NO	NO	0	0	0	0	0	YES	YES	YES
09N	137	NO	NO	NO	NO	NO	NO	0	0	0	0	0	YES	YES	YES
09O	28	NO	NO	NO	NO	NO	NO	0	0	0	0	0	YES	YES	YES
09P	35	NO	NO	NO	NO	NO	NO	0	0	0	0	0	YES	YES	YES
09Q	38	NO	NO	NO	NO	NO	NO	0	0	0	0	0	YES	YES	YES
09R	28	NO	NO	NO	NO	NO	NO	0	0	0	0	0	YES	YES	YES
09S	35	NO	NO	NO	NO	NO	NO	0	0	0	0	0	YES	YES	YES
09T	34	NO	NO	NO	NO	NO	NO	0	0	0	0	0	YES	YES	YES
09U	16	NO	NO	NO	NO	NO	NO	0	0	0	0	0	YES	YES	YES
09V	13	NO	NO	NO	NO	NO	NO	0	0	0	0	0	YES	YES	YES
09Z	32	NO	NO	NO	NO	NO	NO	0	0	0	0	0	YES	YES	YES
0A	37	NO	NO	NO	NO	NO	NO	0	0	0	0	0	YES	YES	YES
0A0	19	NO	NO	NO	NO	NO	NO	0	0	0	0	0	YES	YES	YES
0A1	27	NO	NO	NO	NO	NO	NO	0	0	0	0	0	YES	YES	YES
0A2	39	NO	NO	NO	NO	NO	NO	0	0	1	0	0	NO	NO	NO
0A3	44	NO	NO	NO	NO	NO	NO	0	0	0	0	0	YES	YES	YES
0A4	37	NO	NO	NO	NO	NO	NO	0	0	0	0	0	YES	YES	YES
0A5	14	YES	NO	NO	NO	NO	NO	0	0	0	0	0	YES	YES	YES
0A6	21	NO	NO	NO	NO	NO	NO	0	0	0	0	0	YES	YES	YES
0A7	21	NO	NO	NO	NO	NO	NO	0	0	0	0	0	YES	YES	YES
0A8	24	NO	NO	NO	NO	NO	NO	0	0	0	0	0	YES	YES	YES
0A9	26	NO	NO	NO	NO	NO	NO	0	0	0	0	0	YES	YES	YES
0AA	22	YES	NO	NO	NO	NO	NO	1	0	0	0	0	YES	YES	YES
0AB	18	NO	NO	NO	NO	NO	NO	0	0	0	0	0	YES	YES	YES
0AC	33	YES	NO	NO	NO	NO	NO	0	0	0	0	0	YES	YES	YES
0AD	46	NO	NO	NO	NO	NO	NO	0	0	0	0	0	YES	YES	YES
0AF	28	NO	NO	NO	NO	NO	NO	0	0	0	0	0	YES	YES	YES
0AG	31	NO	NO	NO	NO	NO	NO	0	0	0	0	0	YES	YES	YES
0AH	19	NO	NO	NO	NO	NO	NO	0	0	0	0	0	YES	YES	YES
0AI	32	NO	NO	NO	NO	NO	NO	0	0	0	0	0	YES	YES	YES
0AJ	19	NO	NO	NO	NO	NO	NO	0	0	0	0	0	YES	YES	YES
0AK	22	NO	NO	NO	NO	NO	NO	0	0	0	0	0	YES	YES	YES
0AL	33	YES	NO	NO	NO	NO	NO	0	0	0	0	0	YES	YES	YES
0AM	56	YES	NO	NO	NO	NO	NO	0	0	0	0	0	YES	YES	YES
0AO	28	NO	NO	NO	NO	NO	NO	0	0	0	0	0	YES	YES	YES
0AP	39	NO	NO	NO	NO	NO	NO	0	0	0	0	0	YES	YES	YES
0AR	31	NO	NO	NO	NO	NO	NO	1	0	0	4	0	YES	YES	YES
0AS	83	NO	NO	NO	NO	NO	NO	0	0	0	0	0	YES	YES	YES
0AT	35	YES	NO	NO	NO	NO	NO	0	0	0	0	0	YES	YES	YES
0AU	34	YES	NO	NO	NO	NO	NO	0	0	0	0	0	YES	NO	NO
0AV	40	YES	NO	NO	NO	NO	NO	0	0	0	0	0	YES	YES	YES
0AY	37	NO	NO	NO	NO	NO	NO	0	0	0	0	0	YES	NO	NO
0AZ	18	YES	NO	NO	NO	NO	NO	0	0	0	0	0	YES	YES	YES
0B1	47	NO	NO	NO	NO	NO	NO	0	0	0	0	0	YES	YES	YES
0B2	38	NO	NO	NO	NO	NO	NO	0	0	0	0	0	YES	YES	YES
0B3	37	NO	NO	NO	NO	NO	NO	0	0	0	0	0	YES	YES	YES
0B4	38	NO	NO	NO	NO	NO	NO	0	0	0	0	0	YES	YES	YES
0BB	47	NO	NO	NO	NO	NO	NO	0	0	0	0	0	YES	YES	YES
0BD	72	NO	NO	NO	NO	NO	NO	0	0	0	0	0	YES	YES	YES
0BE	1	NO	NO	YES	NO	NO	NO	0	0	0	0	0	NO	YES	YES
0BI	87	NO	NO	NO	NO	NO	NO	0	0	0	0	0	YES	YES	YES
0BM	67	NO	NO	NO	NO	NO	NO	0	0	0	0	0	YES	YES	YES
0BN	28	NO	NO	NO	NO	NO	NO	0	0	0	0	0	YES	YES	YES
0BR	50	NO	NO	NO	NO	NO	NO	0	0	0	0	0	YES	YES	YES
0BT	47	NO	NO	NO	NO	NO	NO	0	0	0	0	0	YES	NO	NO
0BU	92	NO	NO	NO	NO	NO	NO	0	0	0	0	0	YES	YES	YES
0BV	29	NO	NO	NO	NO	NO	NO	0	0	0	0	0	YES	YES	YES
0BW	53	NO	NO	NO	NO	NO	NO	0	0	0	0	0	YES	YES	YES
0BX	37	NO	NO	NO	NO	NO	NO	0	0	0	0	0	YES	YES	YES
0BY	37	NO	NO	NO	NO	NO	NO	0	0	0	0	0	YES	YES	YES
0BZ	37	NO	NO	NO	NO	NO	NO	0	0	0	0	0	YES	YES	YES
0C	35	NO	NO	NO	NO	NO	NO	0	0	0	0	0	YES	YES	YES
0C0	47	NO	NO	NO	NO	NO	NO	0	0	0	0	0	YES	YES	YES
0C1	54	NO	NO	NO	NO	NO	NO	0	0	0	0	0	YES	YES	YES
0C2	57	NO	NO	NO	NO	NO	NO	0	0	0	0	0	YES	YES	YES
0C3	40	NO	NO	NO	NO	NO	NO	0	0	0	0	0	YES	YES	YES
0C4	37	NO	NO	NO	NO	NO	NO	0	0	0	0	0	YES	YES	YES
0C5	38	NO	NO	NO	NO	NO	NO	0	0	0	0	0	YES	YES	YES
0C6	37	NO	NO	NO	NO	NO	NO	0	0	0	0	0	YES	YES	YES
0C7	39	NO	NO	NO	NO	NO	NO	0	0	0	0	0	YES	YES	YES
0C8	41	NO	NO	NO	NO	NO	NO	0	0	0	0	0	YES	YES	YES
0C9	40	NO	NO	NO	NO	NO	NO	0	0	0	0	0	YES	YES	YES
0CA	74	NO	NO	NO	NO	NO	NO	0	0	0	0	0	YES	YES	YES
0CB	69	NO	NO	NO	NO	NO	NO	0	0	0	0	0	YES	YES	YES
0CE	62	NO	NO	NO	NO	NO	NO	0	0	0	0	0	YES	YES	YES
0CG	18	NO	NO	NO	NO	NO	NO	0	0	0	0	0	YES	YES	YES
0CH	26	NO	NO	NO	NO	NO	NO	0	0	0	0	0	YES	YES	YES
0CJ	27	NO	NO	NO	NO	NO	NO	0	0	0	0	0	YES	YES	YES
0CK	45	NO	NO	NO	NO	NO	NO	0	0	0	0	0	YES	YES	YES
0CL	11	NO	NO	NO	NO	NO	NO	0	0	0	0	0	YES	YES	YES
0CM	21	NO	NO	NO	NO	NO	NO	0	0	0	0	0	YES	YES	YES
0CN	21	NO	NO	NO	NO	NO	NO	0	0	0	0	0	YES	YES	YES
0CO	76	NO	NO	NO	NO	NO	NO	0	0	0	0	0	YES	YES	YES
0CP	47	NO	NO	NO	NO	NO	NO	0	0	0	0	0	YES	YES	YES
0CR	177	NO	NO	NO	NO	NO	NO	0	0	0	0	0	YES	YES	YES
0CS	17	NO	NO	NO	NO	NO	NO	0	0	1	0	0	YES	YES	YES
0CT	14	NO	NO	NO	NO	NO	NO	0	0	0	0	0	YES	YES	YES
0CU	14	NO	NO	NO	NO	NO	NO	0	0	0	0	0	YES	YES	YES
0CV	44	NO	NO	NO	NO	NO	NO	0	0	0	0	0	YES	YES	YES
0CX	63	NO	NO	NO	NO	NO	NO	0	0	0	0	0	YES	YES	YES
0CZ	33	NO	NO	NO	NO	NO	NO	0	0	0	0	0	YES	YES	YES
0D1	28	NO	NO	NO	NO	NO	NO	0	0	0	0	0	YES	YES	YES
0D2	40	NO	NO	NO	NO	NO	NO	0	0	0	0	0	YES	YES	YES
0D3	43	NO	NO	NO	NO	NO	NO	0	0	0	0	0	YES	YES	YES
0D6	77	NO	NO	NO	NO	NO	NO	0	0	0	0	0	YES	YES	YES
0D8	14	NO	NO	NO	NO	NO	NO	0	0	0	0	0	YES	YES	YES
0DA	36	NO	NO	NO	NO	NO	NO	0	0	0	0	0	YES	YES	YES
0DB	67	NO	NO	NO	NO	NO	NO	0	0	0	0	0	YES	YES	YES
0DC	34	NO	NO	NO	NO	NO	NO	0	0	0	0	0	YES	YES	YES
0DF	28	NO	NO	NO	NO	NO	NO	0	0	0	0	0	YES	YES	YES
0DG	37	NO	NO	NO	NO	NO	NO	0	0	0	0	0	YES	YES	YES
0DI	48	NO	NO	NO	NO	NO	NO	0	0	0	0	0	YES	YES	YES
0DJ	32	NO	NO	NO	NO	NO	NO	0	0	0	0	0	YES	YES	YES
0DN	30	NO	NO	NO	NO	NO	NO	0	0	0	0	0	YES	YES	YES
0DO	92	NO	NO	NO	NO	NO	NO	0	0	0	0	0	YES	YES	YES
0DQ	19	NO	NO	NO	NO	NO	NO	0	0	0	0	0	YES	YES	YES
0DS	68	NO	NO	NO	NO	NO	NO	0	0	0	0	0	YES	YES	YES
0DT	36	NO	NO	NO	NO	NO	NO	0	0	0	0	0	YES	YES	YES
0DU	54	NO	NO	NO	NO	NO	NO	0	0	0	0	0	YES	YES	YES
0DV	76	NO	NO	NO	NO	NO	NO	0	0	0	0	0	YES	YES	YES
0DX	126	NO	NO	NO	NO	NO	NO	0	0	0	0	0	YES	YES	YES
0DY	55	NO	NO	NO	NO	NO	NO	0	0	0	0	0	YES	YES	YES
0E0	39	NO	NO	NO	NO	NO	NO	0	0	0	0	0	YES	YES	YES
0E1	30	NO	NO	NO	NO	NO	NO	0	0	0	0	0	YES	YES	YES
0E5	23	NO	NO	NO	NO	NO	NO	6	0	0	8	0	YES	YES	YES
0E6	69	NO	NO	NO	NO	NO	NO	0	0	0	0	0	NO	YES	YES
0E7	78	NO	NO	NO	NO	NO	NO	0	0	0	0	0	YES	YES	YES
0E8	84	NO	NO	NO	NO	NO	NO	0	0	0	0	0	YES	YES	YES
0E9	106	NO	NO	NO	NO	NO	NO	0	0	0	0	0	YES	YES	YES
0EA	29	NO	NO	NO	NO	NO	NO	1	0	0	4	0	YES	YES	YES
0EC	40	NO	NO	NO	NO	NO	NO	0	0	0	0	0	YES	YES	YES
0ED	92	NO	NO	NO	NO	NO	NO	0	0	0	0	0	YES	YES	YES
0EF	64	NO	NO	NO	NO	NO	NO	0	0	0	0	0	YES	YES	YES
0EG	59	NO	NO	NO	NO	NO	NO	0	0	0	0	0	YES	NO	NO
0EH	34	NO	NO	NO	NO	NO	NO	1	0	0	4	0	YES	YES	YES
0EJ	59	NO	NO	NO	NO	NO	NO	0	0	0	0	0	YES	YES	YES
0EK	145	NO	NO	NO	NO	NO	NO	0	0	0	0	0	NO	YES	YES
0EL	146	NO	NO	NO	NO	NO	NO	231	0	0	46	0	NO	YES	YES
0EM	98	NO	NO	NO	NO	NO	NO	0	0	0	0	0	NO	YES	YES
0EN	63	NO	NO	NO	NO	NO	NO	0	0	0	0	0	YES	YES	YES
0EO	100	NO	NO	NO	NO	NO	NO	0	0	0	0	0	YES	YES	YES
0ET	118	NO	NO	NO	NO	NO	NO	0	0	0	0	0	YES	YES	YES
0EU	72	NO	NO	NO	NO	NO	NO	0	0	0	0	0	YES	YES	YES
0EV	65	NO	NO	NO	NO	NO	NO	465	0	0	66	0	YES	YES	YES
0EX	61	NO	NO	NO	NO	NO	NO	91	0	0	30	0	YES	YES	YES
0EY	38	NO	NO	NO	NO	NO	NO	0	0	0	0	0	YES	YES	YES
0EZ	91	YES	NO	NO	NO	NO	NO	0	0	0	0	0	YES	YES	YES
0F0	66	NO	NO	NO	NO	NO	NO	0	0	0	0	0	YES	YES	YES
0F1	18	NO	NO	NO	NO	NO	NO	0	0	0	0	0	YES	YES	YES
0F2	62	NO	NO	NO	NO	NO	NO	0	0	1	0	0	YES	YES	YES
0F3	24	NO	NO	NO	NO	NO	NO	0	0	0	0	0	YES	YES	YES
0F4	57	NO	NO	NO	NO	NO	NO	0	0	0	0	0	YES	YES	YES
0F5	51	NO	NO	NO	NO	NO	NO	0	0	1	0	0	YES	YES	YES
0F7	72	NO	NO	NO	NO	NO	NO	0	0	0	0	0	YES	YES	YES
0F9	20	NO	NO	NO	NO	NO	NO	0	0	0	0	0	YES	YES	YES
0FA	28	NO	NO	NO	NO	NO	NO	0	0	0	0	0	YES	YES	YES
0FG	56	NO	NO	NO	NO	NO	NO	0	0	0	0	0	YES	YES	YES
0FI	16	NO	NO	NO	NO	NO	NO	0	0	0	0	0	YES	YES	YES
0FK	22	NO	NO	NO	NO	NO	NO	0	0	0	0	0	YES	YES	YES
0FL	17	NO	NO	NO	NO	NO	NO	0	0	0	0	0	YES	YES	YES
0FN	18	NO	NO	NO	NO	NO	NO	0	0	0	0	0	YES	YES	YES
0FO	18	NO	NO	NO	NO	NO	NO	0	0	0	0	0	YES	YES	YES
0FP	114	NO	NO	NO	NO	NO	NO	0	0	0	0	0	YES	YES	YES
0FQ	99	NO	NO	NO	NO	NO	NO	0	0	0	0	0	YES	YES	YES
0FR	25	NO	NO	NO	NO	NO	NO	0	0	0	0	0	YES	YES	YES
0FS	24	NO	NO	NO	NO	NO	NO	0	0	0	0	0	YES	YES	YES
0FT	41	NO	NO	NO	NO	NO	NO	0	0	0	0	0	YES	YES	YES
0FU	17	NO	NO	NO	NO	NO	NO	0	0	0	0	0	YES	YES	YES
0FV	39	NO	NO	NO	NO	NO	NO	0	0	0	0	0	YES	YES	YES
0FW	53	NO	NO	NO	NO	NO	NO	0	0	0	0	0	YES	YES	YES
0FX	62	NO	NO	NO	NO	NO	NO	0	0	0	0	0	YES	YES	YES
0FY	72	NO	NO	NO	NO	NO	NO	0	0	0	0	0	NO	YES	YES
0FZ	38	NO	NO	NO	NO	NO	NO	0	0	0	0	0	YES	YES	YES
0G	38	NO	NO	NO	NO	NO	NO	0	0	0	0	0	YES	YES	YES
0G0	38	NO	NO	NO	NO	NO	NO	0	0	0	0	0	YES	YES	YES
0G1	56	NO	NO	NO	NO	NO	NO	0	0	0	0	0	YES	YES	YES
0G2	52	NO	NO	NO	NO	NO	NO	0	0	0	0	0	YES	YES	YES
0G4	42	NO	NO	NO	NO	NO	NO	0	0	0	0	0	YES	YES	YES
0G5	33	NO	NO	NO	NO	NO	NO	1	0	0	4	0	YES	NO	NO
0G6	65	NO	NO	NO	NO	NO	NO	0	0	0	0	0	NO	YES	YES
0G7	62	NO	NO	NO	NO	NO	NO	0	0	0	0	0	YES	YES	YES
0G8	36	NO	NO	NO	NO	NO	NO	0	0	0	0	0	YES	YES	YES
0GA	27	NO	NO	NO	NO	NO	NO	0	0	0	0	0	YES	YES	YES
0GD	47	NO	NO	NO	NO	NO	NO	0	0	0	0	0	YES	YES	YES
0GE	80	NO	NO	NO	NO	NO	NO	0	0	0	0	0	YES	YES	YES
0GF	18	NO	NO	NO	NO	NO	NO	1	0	0	4	0	YES	YES	YES
0GG	35	NO	NO	NO	NO	NO	NO	1	0	0	4	0	YES	YES	YES
0GH	94	NO	NO	NO	NO	NO	NO	0	0	0	0	0	YES	YES	YES
0GJ	54	NO	NO	NO	NO	NO	NO	0	0	0	0	0	NO	YES	YES
0GM	123	NO	NO	NO	NO	NO	NO	0	0	0	0	0	YES	YES	YES
0GO	88	NO	NO	NO	NO	NO	NO	0	0	0	0	0	YES	YES	YES
0GQ	121	NO	NO	NO	NO	NO	NO	0	0	0	0	0	YES	YES	YES
0GR	55	NO	NO	NO	NO	NO	NO	0	0	0	0	0	YES	YES	YES
0GS	55	NO	NO	NO	NO	NO	NO	0	0	0	0	0	YES	YES	YES
0GT	69	NO	NO	NO	NO	NO	NO	0	0	0	0	0	YES	YES	YES
0GU	78	NO	NO	NO	NO	NO	NO	0	0	0	0	0	YES	YES	YES
0GV	73	NO	NO	NO	NO	NO	NO	0	0	0	0	0	YES	YES	YES
0GX	58	NO	NO	NO	NO	NO	NO	0	0	0	0	0	YES	YES	YES
0GY	20	NO	NO	NO	NO	NO	NO	0	0	0	0	0	YES	YES	YES
0GZ	17	NO	NO	NO	NO	NO	NO	0	0	0	0	0	YES	YES	YES
0H2	49	NO	NO	NO	NO	NO	NO	0	0	3	0	0	YES	NO	NO
0H3	63	NO	NO	NO	NO	NO	NO	0	0	0	0	0	YES	YES	YES
0H4	50	NO	NO	NO	NO	NO	NO	0	0	0	0	0	YES	YES	YES
0H5	32	NO	NO	NO	NO	NO	NO	0	0	0	0	0	YES	YES	YES
0H6	47	NO	NO	NO	NO	NO	NO	0	0	0	0	0	YES	YES	YES
0H7	39	NO	NO	NO	NO	NO	NO	0	0	0	0	0	YES	YES	YES
0H8	67	NO	NO	NO	NO	NO	NO	0	0	0	0	0	YES	YES	YES
0H9	31	NO	NO	NO	NO	NO	NO	0	0	0	0	0	YES	YES	YES
0HD	37	NO	NO	NO	NO	NO	NO	0	0	0	0	0	YES	YES	YES
0HG	51	NO	NO	NO	NO	NO	NO	0	0	0	0	0	NO	YES	YES
0HH	64	NO	NO	NO	NO	NO	NO	0	0	0	0	0	YES	YES	YES
0HK	48	NO	NO	NO	NO	NO	NO	0	0	0	0	0	NO	YES	YES
0HL	63	NO	NO	NO	NO	NO	NO	0	0	0	0	0	YES	YES	YES
0HM	55	NO	NO	NO	NO	NO	NO	0	0	0	0	0	NO	YES	YES
0HN	18	NO	NO	NO	NO	NO	NO	0	0	0	0	0	YES	YES	YES
0HO	16	NO	NO	NO	NO	NO	NO	0	0	0	0	0	YES	YES	YES
0HQ	5	NO	NO	NO	NO	YES	NO	0	0	1	0	0	YES	YES	YES
0HT	85	NO	NO	NO	NO	NO	NO	0	0	0	0	0	YES	YES	YES
0HV	35	NO	NO	NO	NO	NO	NO	0	0	0	0	0	YES	YES	YES
0HW	52	NO	NO	NO	NO	NO	NO	0	0	0	2	0	YES	YES	YES
0HX	41	NO	NO	NO	NO	NO	NO	0	0	0	0	0	YES	YES	YES
0HY	33	NO	NO	NO	NO	NO	NO	0	0	0	0	0	YES	YES	YES
0HZ	38	NO	NO	NO	NO	NO	NO	0	0	0	0	0	NO	YES	YES
0I5	62	NO	NO	NO	NO	NO	NO	92	0	0	30	0	YES	YES	YES
0IN	30	NO	NO	NO	NO	NO	NO	0	0	0	0	0	YES	YES	YES
0IT	63	NO	NO	NO	NO	NO	NO	0	0	0	0	0	NO	YES	YES
0IU	98	NO	NO	NO	NO	NO	NO	0	0	0	0	0	YES	YES	YES
0IV	69	NO	NO	NO	NO	NO	NO	0	0	0	0	0	YES	YES	YES
0IW	81	NO	NO	NO	NO	NO	NO	0	0	0	0	0	YES	YES	YES
0J0	57	NO	NO	NO	NO	NO	NO	0	0	0	0	0	NO	YES	YES
0J2	30	NO	NO	NO	NO	NO	NO	0	0	0	0	0	YES	YES	YES
0J3	54	NO	NO	NO	NO	NO	NO	0	0	0	0	0	YES	YES	YES
0J4	27	NO	NO	NO	NO	NO	NO	0	0	0	0	0	YES	YES	YES
0J5	24	NO	NO	NO	NO	NO	NO	0	0	0	0	0	YES	YES	YES
0J6	34	NO	NO	NO	NO	NO	NO	0	0	0	0	0	YES	YES	YES
0J7	39	NO	NO	NO	NO	NO	NO	0	0	0	0	0	YES	YES	YES
0J8	57	NO	NO	NO	NO	NO	NO	0	0	0	0	0	YES	YES	YES
0J9	43	NO	NO	NO	NO	NO	NO	0	0	0	0	0	YES	YES	YES
0JA	57	NO	NO	NO	NO	NO	NO	0	0	0	0	0	YES	YES	YES
0JB	34	NO	NO	NO	NO	NO	NO	0	0	0	0	0	YES	YES	YES
0JC	28	NO	NO	NO	NO	NO	NO	91	0	2	26	0	NO	NO	NO
0JD	21	NO	NO	NO	NO	NO	NO	0	0	0	0	0	YES	YES	YES
0JE	47	NO	NO	NO	NO	NO	NO	0	0	0	0	0	YES	YES	YES
0JF	69	NO	NO	NO	NO	NO	NO	0	0	0	0	0	YES	YES	YES
0JG	50	NO	NO	NO	NO	NO	NO	0	0	0	0	0	YES	YES	YES
0JH	61	NO	NO	NO	NO	NO	NO	0	0	0	0	0	YES	YES	YES
0JJ	45	NO	NO	NO	NO	NO	NO	0	0	0	0	0	YES	YES	YES
0JK	44	NO	NO	NO	NO	NO	NO	0	0	0	0	0	YES	YES	YES
0JL	55	NO	NO	NO	NO	NO	NO	0	0	0	0	0	YES	YES	YES
0JM	46	NO	NO	NO	NO	NO	NO	0	0	0	0	0	YES	YES	YES
0JN	46	NO	NO	NO	NO	NO	NO	0	0	0	0	0	YES	YES	YES
0JO	34	NO	NO	NO	NO	NO	NO	0	0	0	0	0	YES	YES	YES
0JP	37	NO	NO	NO	NO	NO	NO	0	0	0	0	0	YES	YES	YES
0JQ	61	NO	NO	NO	NO	NO	NO	0	0	0	0	0	YES	YES	YES
0JR	45	NO	NO	NO	NO	NO	NO	0	0	0	0	0	YES	YES	YES
0JT	25	NO	NO	NO	NO	NO	NO	1	0	0	4	0	YES	YES	YES
0JU	20	NO	NO	NO	NO	NO	NO	0	0	0	0	0	YES	YES	YES
0JV	87	NO	NO	NO	NO	NO	NO	0	0	0	0	0	YES	YES	YES
0JW	25	NO	NO	NO	NO	NO	NO	0	0	0	0	0	YES	YES	YES
0JX	24	NO	NO	NO	NO	NO	NO	0	0	0	0	0	YES	YES	YES
0JY	25	NO	NO	NO	NO	NO	NO	1	0	0	4	0	YES	YES	YES
0JZ	66	NO	NO	NO	NO	NO	NO	0	0	0	0	0	YES	NO	NO
0K0	52	NO	NO	NO	NO	NO	NO	0	0	0	0	0	YES	YES	YES
0K1	61	NO	NO	NO	NO	NO	NO	0	0	0	0	0	YES	YES	YES
0K2	24	NO	NO	NO	NO	NO	NO	0	0	0	0	0	YES	YES	YES
0K3	112	NO	NO	NO	NO	NO	NO	0	0	0	0	0	YES	YES	YES
0K5	57	NO	NO	NO	NO	NO	NO	0	0	0	0	0	YES	YES	YES
0K6	63	NO	NO	NO	NO	NO	NO	0	0	0	0	0	YES	YES	YES
0K7	24	NO	NO	NO	NO	NO	NO	0	0	0	0	0	YES	YES	YES
0K9	86	NO	NO	NO	NO	NO	NO	0	0	0	0	0	YES	YES	YES
0KA	8	NO	NO	NO	NO	NO	NO	0	0	4	0	0	YES	NO	NO
0KB	38	NO	NO	NO	NO	NO	NO	0	0	0	0	0	YES	YES	YES
0KC	38	NO	NO	NO	NO	NO	NO	0	0	0	0	0	YES	YES	YES
0KD	34	NO	NO	NO	NO	NO	NO	0	0	0	0	0	YES	YES	YES
0KE	50	NO	NO	NO	NO	NO	NO	0	0	0	0	0	YES	YES	YES
0KF	53	NO	NO	NO	NO	NO	NO	0	0	0	0	0	YES	YES	YES
0KG	41	NO	NO	NO	NO	NO	NO	0	0	0	0	0	YES	YES	YES
0KH	35	NO	NO	NO	NO	NO	NO	0	0	0	0	0	YES	YES	YES
0KJ	76	NO	NO	NO	NO	NO	NO	0	0	0	0	0	YES	YES	YES
0KK	35	NO	NO	NO	NO	NO	NO	0	0	0	0	0	YES	YES	YES
0KL	56	NO	NO	NO	NO	NO	NO	0	0	0	0	0	YES	YES	YES
0KM	49	NO	NO	NO	NO	NO	NO	0	0	0	0	0	YES	YES	YES
0KN	83	NO	NO	NO	NO	NO	NO	0	0	0	0	0	YES	YES	YES
0KO	61	NO	NO	NO	NO	NO	NO	0	0	0	0	0	YES	YES	YES
0KP	44	NO	NO	NO	NO	NO	NO	0	0	0	0	0	YES	YES	YES
0KQ	41	NO	NO	NO	NO	NO	NO	0	0	0	0	0	YES	YES	YES
0KR	46	NO	NO	NO	NO	NO	NO	0	0	0	0	0	YES	YES	YES
0KS	40	NO	NO	NO	NO	NO	NO	0	0	0	0	0	YES	YES	YES
0KT	55	NO	NO	NO	NO	NO	NO	0	0	0	0	0	YES	YES	YES
0KU	51	NO	NO	NO	NO	NO	NO	0	0	0	0	0	YES	YES	YES
0KV	69	NO	NO	NO	NO	NO	NO	0	0	0	0	0	YES	YES	YES
0KW	54	NO	NO	NO	NO	NO	NO	0	0	0	0	0	YES	YES	YES
0KX	45	NO	NO	NO	NO	NO	NO	0	0	0	0	0	YES	YES	YES
0KY	31	NO	NO	NO	NO	NO	NO	0	0	0	0	0	YES	YES	YES
0KZ	39	NO	NO	NO	NO	NO	NO	1	0	0	4	0	YES	YES	YES
0L0	63	NO	NO	NO	NO	NO	NO	0	0	0	0	0	YES	YES	YES
0L1	20	NO	NO	NO	NO	NO	NO	0	0	0	0	0	YES	YES	YES
0L3	90	NO	NO	NO	NO	NO	NO	0	0	0	0	0	YES	YES	YES
0L4	60	NO	NO	NO	NO	NO	NO	0	0	0	0	0	YES	YES	YES
0L5	86	NO	NO	NO	NO	NO	NO	0	0	0	0	0	YES	YES	YES
0L6	59	NO	NO	NO	NO	NO	NO	0	0	0	0	0	YES	YES	YES
0L7	61	NO	NO	NO	NO	NO	NO	0	0	0	0	0	YES	YES	YES
0L8	34	NO	NO	NO	NO	NO	NO	0	0	0	0	0	YES	YES	YES
0L9	40	NO	NO	NO	NO	NO	NO	0	0	0	0	0	YES	YES	YES
0LA	31	NO	NO	NO	NO	NO	NO	0	0	0	0	0	YES	YES	YES
0LB	56	NO	NO	NO	NO	NO	NO	0	0	0	0	0	YES	YES	YES
0LC	55	NO	NO	NO	NO	NO	NO	0	0	0	0	0	YES	YES	YES
0LD	53	NO	NO	NO	NO	NO	NO	0	0	0	0	0	YES	YES	YES
0LF	40	NO	NO	NO	NO	NO	NO	1	0	0	4	0	YES	YES	YES
0LG	90	NO	NO	NO	NO	NO	NO	0	0	0	0	0	YES	YES	YES
0LH	24	NO	NO	NO	NO	NO	NO	0	0	0	0	0	YES	YES	YES
0LI	66	NO	NO	NO	NO	NO	NO	0	0	0	0	0	YES	YES	YES
0LJ	44	NO	NO	NO	NO	NO	NO	0	0	0	0	0	YES	YES	YES
0LK	44	NO	NO	NO	NO	NO	NO	0	0	0	0	0	YES	YES	YES
0LL	39	NO	NO	NO	NO	NO	NO	0	0	0	0	0	YES	YES	YES
0LM	50	NO	NO	NO	NO	NO	NO	0	0	0	0	0	YES	YES	YES
0LN	80	NO	NO	NO	NO	NO	NO	0	0	0	0	0	YES	YES	YES
0LO	24	NO	NO	NO	NO	NO	NO	0	0	0	0	0	YES	YES	YES
0LP	54	NO	NO	NO	NO	NO	NO	0	0	0	0	0	YES	YES	YES
0LQ	66	NO	NO	NO	NO	NO	NO	0	0	0	0	0	YES	YES	YES
0LR	47	NO	NO	NO	NO	NO	NO	0	0	0	0	0	YES	YES	YES
0LS	52	NO	NO	NO	NO	NO	NO	0	0	0	0	0	YES	YES	YES
0LT	71	NO	NO	NO	NO	NO	NO	0	0	0	0	0	YES	YES	YES
0LU	46	NO	NO	NO	NO	NO	NO	0	0	0	0	0	YES	YES	YES
0LV	27	NO	NO	NO	NO	NO	NO	0	0	0	0	0	YES	YES	YES
0LW	46	NO	NO	NO	NO	NO	NO	0	0	0	0	0	YES	YES	YES
0LX	57	NO	NO	NO	NO	NO	NO	0	0	0	0	0	YES	YES	YES
0LY	47	NO	NO	NO	NO	NO	NO	0	0	0	0	0	YES	YES	YES
0LZ	42	NO	NO	NO	NO	NO	NO	0	0	0	0	0	YES	YES	YES
0M1	43	NO	NO	NO	NO	NO	NO	0	0	0	0	0	YES	YES	YES
0M2	42	NO	NO	NO	NO	NO	NO	0	0	0	0	0	YES	YES	YES
0M3	65	NO	NO	NO	NO	NO	NO	0	0	0	0	0	YES	YES	YES
0M4	42	NO	NO	NO	NO	NO	NO	0	0	0	0	0	YES	YES	YES
0M5	42	NO	NO	NO	NO	NO	NO	0	0	0	0	0	YES	YES	YES
0M6	51	NO	NO	NO	NO	NO	NO	0	0	0	0	0	YES	YES	YES
0M7	35	NO	NO	NO	NO	NO	NO	0	0	0	0	0	YES	YES	YES
0M8	41	NO	NO	NO	NO	NO	NO	0	0	0	0	0	YES	YES	YES
0M9	29	NO	NO	NO	NO	NO	NO	0	0	0	0	0	YES	YES	YES
0MA	80	NO	NO	NO	NO	NO	NO	0	0	0	0	0	YES	YES	YES
0MB	34	NO	NO	NO	NO	NO	NO	0	0	0	0	0	YES	YES	YES
0MC	91	NO	NO	NO	NO	NO	NO	0	0	0	0	0	YES	YES	YES
0MD	91	NO	NO	NO	NO	NO	NO	0	0	0	0	0	YES	YES	YES
0ME	46	NO	NO	NO	NO	NO	NO	0	0	0	0	0	YES	YES	YES
0MF	64	NO	NO	NO	NO	NO	NO	0	0	0	0	0	YES	YES	YES
0MG	29	NO	NO	NO	NO	NO	NO	0	0	0	0	0	NO	YES	YES
0MH	64	NO	NO	NO	NO	NO	NO	0	0	0	0	0	YES	YES	YES
0MJ	64	NO	NO	NO	NO	NO	NO	0	0	0	0	0	YES	YES	YES
0MK	20	NO	NO	NO	NO	NO	NO	0	0	0	0	0	YES	YES	YES
0ML	31	NO	NO	NO	NO	NO	NO	0	0	0	0	0	YES	NO	NO
0MM	48	NO	NO	NO	NO	NO	NO	0	0	0	0	0	YES	YES	YES
0MN	46	NO	NO	NO	NO	NO	NO	0	0	0	0	0	YES	YES	YES
0MO	42	NO	NO	NO	NO	NO	NO	0	0	0	0	0	YES	YES	YES
0MP	73	NO	NO	NO	NO	NO	NO	0	0	0	0	0	YES	YES	YES
0MQ	36	NO	NO	NO	NO	NO	NO	0	0	0	0	0	YES	YES	YES
0MR	66	NO	NO	NO	NO	NO	NO	0	0	0	0	0	YES	YES	YES
0MS	49	NO	NO	NO	NO	NO	NO	0	0	0	0	0	YES	YES	YES
0MT	49	NO	NO	NO	NO	NO	NO	0	0	0	0	0	YES	YES	YES
0MV	38	NO	NO	NO	NO	NO	NO	0	0	0	0	0	YES	YES	YES
0MW	38	NO	NO	NO	NO	NO	NO	0	0	0	0	0	YES	YES	YES
0MX	51	NO	NO	NO	NO	NO	NO	0	0	0	0	0	YES	YES	YES
0MY	42	NO	NO	NO	NO	NO	NO	0	0	0	0	0	YES	YES	YES
0MZ	45	NO	NO	NO	NO	NO	NO	0	0	0	0	0	YES	YES	YES
0N0	80	NO	NO	NO	NO	NO	NO	0	0	0	0	0	YES	YES	YES
0N1	82	NO	NO	NO	NO	NO	NO	0	0	0	0	0	YES	YES	YES
0N2	61	NO	NO	NO	NO	NO	NO	0	0	0	0	0	YES	YES	YES
0N3	30	NO	NO	NO	NO	NO	NO	0	0	0	0	0	YES	NO	NO
0N4	29	NO	NO	NO	NO	NO	NO	0	0	0	0	0	YES	NO	NO
0N5	47	NO	NO	NO	NO	NO	NO	0	0	0	0	0	YES	YES	YES
0N6	57	NO	NO	NO	NO	NO	NO	0	0	0	0	0	YES	YES	YES
0N7	20	NO	NO	NO	NO	NO	NO	0	0	0	0	0	YES	YES	YES
0N8	53	NO	NO	NO	NO	NO	NO	0	0	0	0	0	YES	YES	YES
0N9	25	NO	NO	NO	NO	NO	NO	0	0	0	0	0	YES	YES	YES
0NA	28	NO	NO	NO	NO	NO	NO	0	0	0	0	0	YES	NO	NO
0NB	29	NO	NO	NO	NO	NO	NO	0	0	0	0	0	YES	NO	NO
0NC	17	NO	NO	NO	NO	NO	NO	0	0	0	0	0	YES	YES	YES
0ND	29	NO	NO	NO	NO	NO	NO	0	0	0	0	0	YES	NO	NO
0NE	32	NO	NO	NO	NO	NO	NO	0	0	0	0	0	YES	NO	NO
0NF	68	NO	NO	NO	NO	NO	NO	0	0	0	0	0	YES	YES	YES
0NG	17	NO	NO	NO	NO	NO	NO	0	0	0	0	0	YES	NO	NO
0NH	42	NO	NO	NO	NO	NO	NO	0	0	0	0	0	YES	YES	YES
0NJ	28	NO	NO	NO	NO	NO	NO	0	0	0	0	0	YES	YES	YES
0NK	45	NO	NO	NO	NO	NO	NO	0	0	0	0	0	YES	YES	YES
0NL	48	NO	NO	NO	NO	NO	NO	0	0	0	0	0	YES	YES	YES
0NM	4	NO	NO	NO	NO	NO	YES	0	0	0	0	0	YES	YES	YES
0NN	67	NO	NO	NO	NO	NO	NO	0	0	0	0	0	YES	YES	YES
0NP	30	NO	NO	NO	NO	NO	NO	0	0	0	0	0	NO	YES	YES
0NQ	73	NO	NO	NO	NO	NO	NO	0	0	0	0	0	YES	YES	YES
0NR	76	NO	NO	NO	NO	NO	NO	0	0	0	0	0	YES	YES	YES
0NS	41	NO	NO	NO	NO	NO	NO	0	0	0	0	0	YES	YES	YES
0NT	56	NO	NO	NO	NO	NO	NO	0	0	0	0	0	YES	YES	YES
0NU	39	NO	NO	NO	NO	NO	NO	0	0	0	0	0	YES	YES	YES
0NV	46	NO	NO	NO	NO	NO	NO	0	0	0	0	0	YES	YES	YES
0NW	73	NO	NO	NO	NO	NO	NO	0	0	0	0	0	YES	YES	YES
0NX	22	NO	NO	NO	NO	NO	NO	0	0	0	0	0	YES	YES	YES
0NY	45	NO	NO	NO	NO	NO	NO	0	0	0	0	0	YES	YES	YES
0NZ	28	NO	NO	NO	NO	NO	NO	0	0	0	0	0	YES	YES	YES
0O1	64	NO	NO	NO	NO	NO	NO	0	0	0	0	0	YES	YES	YES
0O2	58	NO	NO	NO	NO	NO	NO	0	0	0	0	0	YES	YES	YES
0O3	27	NO	NO	NO	NO	NO	NO	0	0	0	0	0	YES	YES	YES
0O4	50	NO	NO	NO	NO	NO	NO	0	0	0	0	0	YES	YES	YES
0O5	53	NO	NO	NO	NO	NO	NO	0	0	0	0	0	YES	YES	YES
0O6	174	NO	NO	NO	NO	NO	NO	0	0	0	0	0	YES	YES	YES
0O7	41	NO	NO	NO	NO	NO	NO	0	0	0	0	0	YES	YES	YES
0O8	84	NO	NO	NO	NO	NO	NO	1035	0	0	92	0	NO	YES	YES
0O9	108	NO	NO	NO	NO	NO	NO	1176	0	0	98	0	YES	YES	YES
0OA	115	NO	NO	NO	NO	NO	NO	2346	0	0	140	0	YES	YES	YES
0OB	24	NO	NO	NO	NO	NO	NO	1	0	0	4	0	YES	YES	YES
0OC	20	NO	NO	NO	NO	NO	NO	0	0	0	0	0	YES	YES	YES
0OD	63	NO	NO	NO	NO	NO	NO	0	0	4	0	0	NO	NO	NO
0OE	61	NO	NO	NO	NO	NO	NO	0	0	0	0	0	YES	YES	YES
0OF	60	NO	NO	NO	NO	NO	NO	0	0	0	0	0	YES	YES	YES
0OG	65	NO	NO	NO	NO	NO	NO	0	0	0	0	0	YES	YES	YES
0OH	49	NO	NO	NO	NO	NO	NO	0	0	0	0	0	YES	YES	YES
0OJ	49	NO	NO	NO	NO	NO	NO	0	0	0	0	0	YES	YES	YES
0OK	27	NO	NO	NO	NO	NO	NO	0	0	0	0	0	YES	YES	YES
0OL	29	NO	NO	NO	NO	NO	NO	0	0	0	0	0	YES	YES	YES
0OM	27	NO	NO	NO	NO	NO	NO	0	0	0	0	0	YES	YES	YES
0ON	25	NO	NO	NO	NO	NO	NO	0	0	0	0	0	YES	YES	YES
0OO	27	NO	NO	NO	NO	NO	NO	0	0	0	0	0	YES	YES	YES
0OP	30	NO	NO	NO	NO	NO	NO	0	0	0	0	0	YES	YES	YES
0OQ	43	NO	NO	NO	NO	NO	NO	0	0	0	0	0	YES	YES	YES
0OR	43	NO	NO	NO	NO	NO	NO	0	0	0	0	0	YES	YES	YES
0OS	77	NO	NO	NO	NO	NO	NO	153	0	0	36	0	YES	YES	YES
0OT	51	NO	NO	NO	NO	NO	NO	0	0	0	0	0	YES	YES	YES
0OU	44	NO	NO	NO	NO	NO	NO	0	0	0	0	0	YES	YES	YES
0OV	42	NO	NO	NO	NO	NO	NO	0	0	0	0	0	YES	YES	YES
0OW	45	NO	NO	NO	NO	NO	NO	0	0	0	0	0	YES	YES	YES
0OX	30	NO	NO	NO	NO	NO	NO	0	0	0	0	0	YES	YES	YES
0OY	28	NO	NO	NO	NO	NO	NO	0	0	0	0	0	YES	YES	YES
0P0	38	YES	NO	NO	NO	NO	NO	0	0	0	0	0	NO	YES	YES
0P1	82	NO	NO	NO	NO	NO	NO	0	0	0	0	0	YES	YES	YES
0P2	49	NO	NO	NO	NO	NO	NO	0	0	0	0	0	YES	NO	NO
0P4	41	NO	NO	NO	NO	NO	NO	0	0	0	0	0	YES	YES	YES
0P5	56	NO	NO	NO	NO	NO	NO	0	0	0	0	0	YES	YES	YES
0P6	20	NO	NO	NO	NO	NO	NO	0	0	0	0	0	YES	YES	YES
0P8	48	NO	NO	NO	NO	NO	NO	0	0	0	0	0	YES	YES	YES
0PA	21	NO	NO	NO	NO	NO	NO	0	0	0	0	0	YES	YES	YES
0PC	51	NO	NO	NO	NO	NO	NO	0	0	0	0	0	YES	YES	YES
0PF	47	NO	NO	NO	NO	NO	NO	0	0	0	0	0	YES	YES	YES
0PI	65	NO	NO	NO	NO	NO	NO	0	0	0	0	0	YES	YES	YES
0PJ	66	NO	NO	NO	NO	NO	NO	0	0	0	0	0	YES	YES	YES
0PK	70	NO	NO	NO	NO	NO	NO	0	0	0	0	0	YES	YES	YES
0PO	104	NO	NO	NO	NO	NO	NO	0	0	0	0	0	YES	YES	YES
0PP	99	NO	NO	NO	NO	NO	NO	0	0	0	0	0	YES	YES	YES
0PQ	66	NO	NO	NO	NO	NO	NO	0	0	0	0	0	YES	YES	YES
0PX	95	NO	NO	NO	NO	NO	NO	0	0	0	0	0	YES	YES	YES
0PY	11	NO	NO	NO	NO	NO	NO	0	0	0	0	0	YES	YES	YES
0PZ	19	NO	NO	NO	NO	NO	NO	0	0	0	0	0	YES	YES	YES
0Q1	42	NO	NO	NO	NO	NO	NO	0	0	0	0	0	YES	YES	YES
0Q2	38	NO	NO	NO	NO	NO	NO	0	0	0	0	0	YES	YES	YES
0Q4	129	NO	NO	NO	NO	NO	NO	0	0	0	0	0	NO	YES	YES
0Q5	91	NO	NO	NO	NO	NO	NO	0	0	0	0	0	YES	NO	NO
0QA	28	NO	NO	NO	NO	NO	NO	0	0	0	0	0	YES	YES	YES
0QB	102	NO	NO	NO	NO	NO	NO	0	0	0	0	0	YES	YES	YES
0QE	5	NO	NO	NO	NO	NO	NO	0	0	0	0	0	YES	YES	YES
0QF	96	NO	NO	NO	NO	NO	NO	0	0	0	0	0	YES	YES	YES
0QG	55	NO	NO	NO	NO	NO	NO	0	0	0	0	0	YES	YES	YES
0QH	73	NO	NO	NO	NO	NO	NO	0	0	0	0	0	NO	YES	YES
0QI	48	NO	NO	NO	NO	NO	NO	0	0	0	0	0	YES	YES	YES
0QJ	73	NO	NO	NO	NO	NO	NO	0	0	0	0	0	YES	YES	YES
0QK	80	NO	NO	NO	NO	NO	NO	0	0	0	0	0	YES	YES	YES
0QL	23	NO	NO	NO	NO	NO	NO	0	0	0	0	0	YES	YES	YES
0QN	48	NO	NO	NO	NO	NO	NO	0	0	0	0	0	YES	YES	YES
0QR	28	NO	NO	NO	NO	NO	NO	0	0	0	0	0	YES	YES	YES
0QS	110	NO	NO	NO	NO	NO	NO	0	0	0	0	0	NO	YES	YES
0QV	34	NO	NO	NO	NO	NO	NO	0	0	0	0	0	YES	YES	YES
0QW	27	NO	NO	NO	NO	NO	NO	0	0	0	0	0	YES	YES	YES
0QX	31	NO	NO	NO	NO	NO	NO	0	0	0	0	0	YES	YES	YES
0QY	48	NO	NO	NO	NO	NO	NO	0	0	0	0	0	YES	YES	YES
0QZ	14	NO	NO	NO	NO	NO	NO	1	0	0	4	0	YES	YES	YES
0R0	14	NO	NO	NO	NO	NO	NO	0	0	0	0	0	YES	YES	YES
0R1	14	NO	NO	NO	NO	NO	NO	0	0	0	0	0	YES	YES	YES
0R2	66	NO	NO	NO	NO	NO	NO	0	0	0	0	0	YES	YES	YES
0R3	61	NO	NO	NO	NO	NO	NO	0	0	0	0	0	YES	YES	YES
0R4	69	NO	NO	NO	NO	NO	NO	0	0	0	0	0	YES	YES	YES
0R5	57	NO	NO	NO	NO	NO	NO	0	0	0	0	0	YES	YES	YES
0R6	58	NO	NO	NO	NO	NO	NO	0	0	0	0	0	YES	YES	YES
0R7	57	NO	NO	NO	NO	NO	NO	0	0	0	0	0	YES	YES	YES
0R8	47	NO	NO	NO	NO	NO	NO	1	0	0	4	0	YES	YES	YES
0R9	47	NO	NO	NO	NO	NO	NO	0	0	0	0	0	YES	YES	YES
0RA	34	NO	NO	NO	NO	NO	NO	0	0	0	0	0	YES	YES	YES
0RB	30	NO	NO	NO	NO	NO	NO	0	0	0	0	0	YES	YES	YES
0RD	55	NO	NO	NO	NO	NO	NO	0	0	0	0	0	YES	YES	YES
0RE	22	NO	NO	NO	NO	NO	NO	0	0	0	0	0	YES	YES	YES
0RF	64	NO	NO	NO	NO	NO	NO	0	0	0	0	0	YES	YES	YES
0RJ	17	NO	NO	NO	NO	NO	NO	1	0	0	4	0	YES	YES	YES
0RK	55	NO	NO	NO	NO	NO	NO	0	0	0	0	0	YES	YES	YES
0RM	49	NO	NO	NO	NO	NO	NO	0	0	0	0	0	YES	YES	YES
0RN	26	NO	NO	NO	NO	NO	NO	0	0	0	0	0	YES	YES	YES
0RO	50	NO	NO	NO	NO	NO	NO	0	0	0	0	0	YES	YES	YES
0RP	66	NO	NO	NO	NO	NO	NO	0	0	0	0	0	YES	YES	YES
0RQ	91	NO	NO	NO	NO	NO	NO	0	0	0	0	0	YES	YES	YES
0RR	45	NO	NO	NO	NO	NO	NO	0	0	0	0	0	YES	YES	YES
0RS	63	NO	NO	NO	NO	NO	NO	0	0	0	0	0	YES	YES	YES
0RT	47	NO	NO	NO	NO	NO	NO	0	0	0	0	0	YES	YES	YES
0RU	32	NO	NO	NO	NO	NO	NO	0	0	0	0	0	YES	YES	YES
0RV	52	NO	NO	NO	NO	NO	NO	0	0	0	0	0	YES	YES	YES
0RW	18	NO	NO	NO	NO	NO	NO	0	0	0	0	0	YES	YES	YES
0RX	48	NO	NO	NO	NO	NO	NO	0	0	0	0	0	YES	YES	YES
0RY	27	NO	NO	NO	NO	NO	NO	0	0	0	0	0	YES	YES	YES
0RZ	27	NO	NO	NO	NO	NO	NO	0	0	0	0	0	YES	YES	YES
0S0	30	NO	NO	NO	NO	NO	NO	0	0	0	0	0	YES	YES	YES
0S1	38	NO	NO	NO	NO	NO	NO	0	0	0	0	0	YES	YES	YES
0S2	58	NO	NO	NO	NO	NO	NO	0	0	0	0	0	YES	YES	YES
0S3	57	NO	NO	NO	NO	NO	NO	0	0	0	0	0	YES	YES	YES
0S4	72	NO	NO	NO	NO	NO	NO	0	0	0	0	0	YES	YES	YES
0S5	59	NO	NO	NO	NO	NO	NO	0	0	0	0	0	YES	YES	YES
0S6	47	NO	NO	NO	NO	NO	NO	0	0	0	0	0	YES	YES	YES
0S7	39	NO	NO	NO	NO	NO	NO	0	0	0	0	0	YES	YES	YES
0S8	46	NO	NO	NO	NO	NO	NO	0	0	0	0	0	YES	YES	YES
0S9	49	NO	NO	NO	NO	NO	NO	0	0	0	0	0	YES	YES	YES
0SA	78	NO	NO	NO	NO	NO	NO	0	0	0	0	0	YES	YES	YES
0SB	49	NO	NO	NO	NO	NO	NO	0	0	0	0	0	YES	YES	YES
0SC	70	NO	NO	NO	NO	NO	NO	0	0	0	0	0	YES	YES	YES
0SD	69	NO	NO	NO	NO	NO	NO	0	0	0	0	0	YES	YES	YES
0SE	66	NO	NO	NO	NO	NO	NO	0	0	0	0	0	YES	YES	YES
0SF	59	NO	NO	NO	NO	NO	NO	0	0	0	0	0	YES	YES	YES
0SG	122	NO	NO	NO	NO	NO	NO	0	0	0	0	0	YES	YES	YES
0SH	129	NO	NO	NO	NO	NO	NO	0	0	0	0	0	YES	YES	YES
0SJ	40	NO	NO	NO	NO	NO	NO	0	0	0	0	0	YES	YES	YES
0SK	46	NO	NO	NO	NO	NO	NO	0	0	0	0	0	YES	YES	YES
0SL	39	NO	NO	NO	NO	NO	NO	0	0	0	0	0	YES	YES	YES
0SM	94	NO	NO	NO	NO	NO	NO	0	0	0	0	0	NO	YES	YES
0SN	62	YES	NO	NO	NO	NO	NO	0	0	0	0	0	YES	YES	YES
0SO	66	NO	NO	NO	NO	NO	NO	0	0	0	0	0	YES	YES	YES
0SP	56	YES	NO	NO	NO	NO	NO	0	0	0	0	0	YES	YES	YES
0SQ	40	NO	NO	NO	NO	NO	NO	0	0	0	0	0	YES	YES	YES
0SR	62	NO	NO	NO	NO	NO	NO	0	0	0	0	0	YES	YES	YES
0SS	96	NO	NO	NO	NO	NO	NO	0	0	0	0	0	YES	YES	YES
0ST	59	NO	NO	NO	NO	NO	NO	0	0	0	0	0	YES	YES	YES
0SU	47	NO	NO	NO	NO	NO	NO	0	0	0	0	0	YES	YES	YES
0SV	56	NO	NO	NO	NO	NO	NO	0	0	0	0	0	YES	YES	YES
0SW	34	NO	NO	NO	NO	NO	NO	0	0	0	0	0	YES	YES	YES
0SX	32	NO	NO	NO	NO	NO	NO	0	0	0	0	0	YES	YES	YES
0SY	27	NO	NO	NO	NO	NO	NO	0	0	0	0	0	YES	YES	YES
0SZ	37	NO	NO	NO	NO	NO	NO	0	0	0	0	0	YES	YES	YES
0T0	41	NO	NO	NO	NO	NO	NO	0	0	0	0	0	YES	YES	YES
0T1	86	NO	NO	NO	NO	NO	NO	0	0	0	0	0	YES	YES	YES
0T2	64	NO	NO	NO	NO	NO	NO	0	0	0	0	0	YES	YES	YES
0T3	30	NO	NO	NO	NO	NO	NO	0	0	0	0	0	YES	YES	YES
0T4	38	NO	NO	NO	NO	NO	NO	0	0	0	0	0	YES	YES	YES
0T5	37	NO	NO	NO	NO	NO	NO	0	0	0	0	0	YES	YES	YES
0T6	40	NO	NO	NO	NO	NO	NO	0	0	0	0	0	YES	YES	YES
0T7	54	NO	NO	NO	NO	NO	NO	0	0	0	0	0	YES	YES	YES
0T8	66	NO	NO	NO	NO	NO	NO	0	0	0	0	0	YES	YES	YES
0T9	75	NO	NO	NO	NO	NO	NO	0	0	0	0	0	YES	YES	YES
0TA	41	NO	NO	NO	NO	NO	NO	0	0	0	0	0	YES	YES	YES
0TB	46	NO	NO	NO	NO	NO	NO	0	0	0	0	0	YES	YES	YES
0TD	20	NO	NO	NO	NO	NO	NO	1	0	0	4	0	YES	YES	YES
0TE	32	NO	NO	NO	NO	NO	NO	0	0	0	0	0	YES	NO	NO
0TF	42	NO	NO	NO	NO	NO	NO	0	0	0	0	0	YES	YES	YES
0TH	29	NO	NO	NO	NO	NO	NO	1	0	0	4	0	YES	YES	YES
0TJ	39	NO	NO	NO	NO	NO	NO	153	0	0	36	0	YES	YES	YES
0TK	26	NO	NO	NO	NO	NO	NO	0	0	0	0	0	YES	YES	YES
0TM	47	NO	NO	NO	NO	NO	NO	0	0	0	0	0	YES	YES	YES
0TN	77	NO	NO	NO	NO	NO	YES	0	2926	0	0	168	YES	NO	NO
0TO	36	NO	NO	NO	NO	NO	NO	0	0	0	0	0	YES	YES	YES
0TP	46	NO	NO	NO	NO	NO	NO	0	0	0	0	0	YES	YES	YES
0TQ	87	NO	NO	NO	NO	NO	NO	0	0	0	0	0	YES	YES	YES
0TR	15	NO	NO	NO	NO	NO	NO	0	0	0	0	0	YES	YES	YES
0TS	108	NO	NO	NO	NO	NO	NO	0	0	0	0	0	YES	YES	YES
0TT	62	NO	NO	NO	NO	NO	NO	0	0	0	0	0	YES	YES	YES
0TU	18	NO	NO	NO	NO	NO	NO	0	0	0	0	0	YES	YES	YES
0TX	48	NO	NO	NO	NO	NO	NO	0	0	0	0	0	YES	YES	YES
0TZ	36	NO	NO	NO	NO	NO	NO	0	0	0	0	0	YES	YES	YES
0U	34	NO	NO	NO	NO	NO	NO	0	0	0	0	0	YES	YES	YES
0U0	44	NO	NO	NO	NO	NO	NO	0	0	0	0	0	YES	YES	YES
0U1	37	NO	NO	NO	NO	NO	NO	1	0	0	4	0	YES	NO	NO
0U3	72	NO	NO	NO	NO	NO	NO	0	0	0	0	0	YES	YES	YES
0U4	106	NO	NO	NO	NO	NO	NO	0	0	0	0	0	YES	YES	YES
0U5	76	NO	NO	NO	NO	NO	NO	0	0	0	0	0	YES	YES	YES
0U6	73	NO	NO	NO	NO	NO	NO	0	0	0	0	0	YES	YES	YES
0U7	30	NO	NO	NO	NO	NO	NO	0	0	0	0	0	YES	YES	YES
0U8	42	NO	NO	NO	NO	NO	NO	0	0	0	0	0	YES	YES	YES
0U9	43	NO	NO	NO	NO	NO	NO	0	0	0	0	0	YES	YES	YES
0UA	31	NO	NO	NO	NO	NO	NO	0	0	0	0	0	YES	YES	YES
0UB	66	NO	NO	NO	NO	NO	NO	0	0	0	0	0	YES	YES	YES
0UC	31	NO	NO	NO	NO	NO	NO	0	0	0	0	0	YES	YES	YES
0UE	85	NO	NO	NO	NO	NO	YES	0	3570	3	0	166	YES	NO	NO
0UF	70	NO	NO	NO	NO	NO	NO	0	0	0	0	0	YES	YES	YES
0UH	37	NO	NO	NO	NO	NO	NO	1	0	0	4	0	YES	YES	YES
0UJ	46	NO	NO	NO	NO	NO	NO	0	0	0	0	0	YES	YES	YES
0UK	125	NO	NO	NO	NO	NO	NO	0	0	0	0	0	YES	YES	YES
0UL	25	NO	NO	NO	NO	NO	NO	0	0	0	0	0	YES	YES	YES
0UM	59	NO	NO	NO	NO	NO	NO	0	0	0	0	0	YES	YES	YES
0UN	62	NO	NO	NO	NO	NO	NO	0	0	0	0	0	YES	YES	YES
0UO	31	NO	NO	NO	NO	NO	NO	1	0	0	4	0	YES	YES	YES
0UP	65	NO	NO	NO	NO	NO	NO	0	0	0	0	0	YES	YES	YES
0UQ	64	NO	NO	NO	NO	NO	NO	0	0	0	0	0	YES	YES	YES
0US	79	NO	NO	NO	NO	NO	NO	0	0	0	0	0	YES	YES	YES
0UT	29	NO	NO	NO	NO	NO	NO	210	0	0	46	0	YES	YES	YES
0UU	69	NO	NO	NO	NO	NO	NO	0	0	0	0	0	YES	YES	YES
0UV	86	NO	NO	NO	NO	NO	NO	0	0	0	0	0	YES	YES	YES
0UX	62	NO	NO	NO	NO	NO	NO	0	0	0	0	0	YES	YES	YES
0UZ	21	NO	NO	NO	NO	NO	NO	1	0	0	4	0	YES	YES	YES
0V0	46	NO	NO	NO	NO	NO	NO	0	0	0	0	0	NO	YES	YES
0V2	76	NO	NO	NO	NO	NO	NO	0	0	0	0	0	YES	YES	YES
0V3	65	NO	NO	NO	NO	NO	NO	45	0	0	22	0	YES	YES	YES
0V4	79	NO	NO	NO	NO	NO	NO	0	0	0	0	0	YES	YES	YES
0V5	17	NO	NO	NO	NO	NO	NO	0	0	0	0	0	YES	YES	YES
0V6	42	NO	NO	NO	NO	NO	NO	0	0	0	0	0	YES	YES	YES
0V7	27	NO	NO	NO	NO	NO	NO	0	0	0	0	0	YES	YES	YES
0V8	27	NO	NO	NO	NO	NO	NO	0	0	0	0	0	YES	YES	YES
0VA	49	NO	NO	NO	NO	NO	NO	0	0	0	0	0	YES	YES	YES
0VB	57	NO	NO	NO	NO	NO	NO	0	0	0	0	0	YES	YES	YES
0VC	41	NO	NO	NO	NO	NO	NO	0	0	0	0	0	YES	YES	YES
0VD	46	NO	NO	NO	NO	NO	NO	0	0	0	0	0	YES	YES	YES
0VE	52	NO	NO	NO	NO	NO	NO	0	0	0	0	0	YES	YES	YES
0VF	61	NO	NO	NO	NO	NO	NO	0	0	0	0	0	YES	YES	YES
0VG	50	NO	NO	NO	NO	NO	NO	0	0	0	0	0	YES	YES	YES
0VH	51	NO	NO	NO	NO	NO	NO	0	0	0	0	0	YES	YES	YES
0VJ	36	NO	NO	NO	NO	NO	NO	0	0	0	0	0	YES	YES	YES
0VK	72	NO	NO	NO	NO	NO	NO	0	0	0	0	0	YES	YES	YES
0VM	41	NO	NO	NO	NO	NO	NO	0	0	0	0	0	YES	YES	YES
0VN	40	NO	NO	NO	NO	NO	NO	0	0	0	0	0	YES	YES	YES
0VO	64	NO	NO	NO	NO	NO	NO	0	0	0	0	0	YES	YES	YES
0VP	75	NO	NO	NO	NO	NO	NO	0	0	0	0	0	YES	YES	YES
0VQ	60	NO	NO	NO	NO	NO	NO	0	0	0	0	0	YES	YES	YES
0VR	41	NO	NO	NO	NO	NO	NO	0	0	0	0	0	YES	YES	YES
0VS	56	NO	NO	NO	NO	NO	NO	0	0	0	0	0	YES	YES	YES
0VT	23	NO	NO	NO	NO	NO	NO	0	0	0	0	0	YES	YES	YES
0VU	54	NO	NO	NO	NO	NO	NO	0	0	0	0	0	YES	YES	YES
0VV	25	NO	NO	NO	NO	NO	NO	0	0	0	0	0	YES	YES	YES
0VW	21	NO	NO	NO	NO	NO	NO	0	0	0	0	0	YES	YES	YES
0VX	17	NO	NO	NO	NO	NO	NO	0	0	0	0	0	YES	YES	YES
0VY	24	NO	NO	NO	NO	NO	NO	0	0	0	0	0	YES	YES	YES
0VZ	26	NO	NO	NO	NO	NO	NO	0	0	0	0	0	YES	YES	YES
0W0	69	NO	NO	NO	NO	NO	NO	0	0	0	0	0	YES	YES	YES
0W1	21	NO	NO	NO	NO	NO	NO	0	0	0	0	0	YES	YES	YES
0W2	71	NO	NO	NO	NO	NO	NO	0	0	0	0	0	YES	YES	YES
0W3	122	NO	NO	NO	NO	NO	NO	0	0	0	0	0	YES	YES	YES
0W5	37	NO	NO	NO	NO	NO	NO	1	0	0	4	0	YES	YES	YES
0W6	19	NO	NO	NO	NO	NO	NO	1	0	0	4	0	YES	YES	YES
0W7	41	NO	NO	NO	NO	NO	NO	0	0	0	0	0	YES	YES	YES
0W8	22	NO	NO	NO	NO	NO	NO	0	0	0	0	0	YES	YES	YES
0WA	30	NO	NO	NO	NO	NO	NO	0	0	0	0	0	YES	YES	YES
0WB	32	NO	NO	NO	NO	NO	NO	0	0	0	0	0	YES	YES	YES
0WC	43	NO	NO	NO	NO	NO	NO	0	0	0	0	0	YES	YES	YES
0WD	78	NO	NO	NO	NO	NO	NO	0	0	0	0	0	YES	YES	YES
0WE	51	NO	NO	NO	NO	NO	NO	0	0	0	0	0	YES	YES	YES
0WF	53	NO	NO	NO	NO	NO	NO	0	0	0	0	0	YES	YES	YES
0WG	40	NO	NO	NO	NO	NO	NO	0	0	0	0	0	YES	YES	YES
0WH	53	NO	NO	NO	NO	NO	NO	0	0	0	0	0	YES	YES	YES
0WK	28	NO	NO	NO	NO	NO	NO	0	0	0	0	0	YES	YES	YES
0WL	50	NO	NO	NO	NO	NO	NO	0	0	0	0	0	YES	YES	YES
0WM	59	NO	NO	NO	NO	NO	NO	0	0	0	0	0	YES	YES	YES
0WN	61	NO	NO	NO	NO	NO	NO	0	0	0	0	0	YES	YES	YES
0WO	50	NO	NO	NO	NO	NO	NO	0	0	0	0	0	YES	YES	YES
0WP	56	NO	NO	NO	NO	NO	NO	0	0	0	0	0	YES	YES	YES
0WR	78	NO	NO	NO	NO	NO	NO	0	0	0	0	0	YES	YES	YES
0WS	21	NO	NO	NO	NO	NO	NO	0	0	0	0	0	YES	YES	YES
0WT	44	NO	NO	NO	NO	NO	NO	0	0	0	0	0	YES	YES	YES
0WU	25	NO	NO	NO	NO	NO	NO	0	0	0	0	0	YES	YES	YES
0WV	23	NO	NO	NO	NO	NO	NO	0	0	0	0	0	YES	YES	YES
0WW	59	NO	NO	NO	NO	NO	NO	0	0	0	0	0	YES	YES	YES
0WX	68	NO	NO	NO	NO	NO	NO	136	0	0	36	0	YES	YES	YES
0WY	67	NO	NO	NO	NO	NO	NO	0	0	0	0	0	YES	YES	YES
0WZ	31	NO	NO	NO	NO	NO	NO	1	0	0	4	0	YES	YES	YES
0X1	59	NO	NO	NO	NO	NO	NO	0	0	0	0	0	YES	YES	YES
0X2	26	NO	NO	NO	NO	NO	NO	0	0	0	0	0	YES	YES	YES
0X3	27	NO	NO	NO	NO	NO	NO	0	0	0	0	0	YES	YES	YES
0X5	36	NO	NO	NO	NO	NO	NO	0	0	0	0	0	YES	YES	YES
0X6	37	NO	NO	NO	NO	NO	NO	0	0	0	0	0	YES	YES	YES
0X9	31	NO	NO	NO	NO	NO	NO	0	0	0	0	0	YES	YES	YES
0XA	78	NO	NO	NO	NO	NO	NO	0	0	0	0	0	YES	YES	YES
0XB	27	NO	NO	NO	NO	NO	NO	0	0	0	0	0	YES	YES	YES
0XC	22	NO	NO	NO	NO	NO	NO	0	0	0	0	0	YES	YES	YES
0XD	18	NO	NO	NO	NO	NO	NO	0	0	0	0	0	YES	YES	YES
0XE	50	NO	NO	NO	NO	NO	NO	0	0	0	0	0	YES	YES	YES
0XF	51	NO	NO	NO	NO	NO	NO	0	0	0	0	0	YES	YES	YES
0XG	46	NO	NO	NO	NO	NO	NO	0	0	0	0	0	YES	YES	YES
0XH	36	NO	NO	NO	NO	NO	NO	0	0	0	0	0	YES	YES	YES
0XJ	57	NO	NO	NO	NO	NO	NO	0	0	0	0	0	YES	YES	YES
0XL	22	NO	NO	NO	NO	NO	NO	1	0	0	4	0	YES	YES	YES
0XM	27	NO	NO	NO	NO	NO	NO	0	0	0	0	0	YES	YES	YES
0XN	27	NO	NO	NO	NO	NO	NO	0	0	0	0	0	YES	YES	YES
0XO	27	NO	NO	NO	NO	NO	NO	1	0	0	4	0	YES	YES	YES
0XP	37	NO	NO	NO	NO	NO	NO	0	0	0	0	0	YES	YES	YES
0XQ	33	NO	NO	NO	NO	NO	NO	1	0	0	4	0	YES	YES	YES
0XR	27	NO	NO	NO	NO	NO	NO	0	0	0	0	0	YES	YES	YES
0XS	25	NO	NO	NO	NO	NO	NO	0	0	0	0	0	YES	YES	YES
0XT	25	NO	NO	NO	NO	NO	NO	0	0	0	0	0	YES	YES	YES
0XU	48	NO	NO	NO	NO	NO	NO	0	0	0	0	0	YES	YES	YES
0XV	37	NO	NO	NO	NO	NO	NO	0	0	0	0	0	YES	YES	YES
0XW	24	NO	NO	NO	NO	NO	NO	0	0	0	0	0	YES	YES	YES
0XX	144	NO	NO	NO	NO	NO	NO	0	0	0	0	0	YES	YES	YES
0XY	30	NO	NO	NO	NO	NO	NO	1	0	0	4	0	YES	YES	YES
0XZ	55	NO	NO	NO	NO	NO	NO	0	0	0	0	0	YES	YES	YES
0Y0	47	NO	NO	NO	NO	NO	NO	0	0	0	0	0	YES	YES	YES
0Y1	67	NO	NO	NO	NO	NO	NO	0	0	0	0	0	YES	YES	YES
0Y2	66	NO	NO	NO	NO	NO	NO	0	0	0	0	0	YES	YES	YES
0Y3	144	NO	NO	NO	NO	NO	NO	0	0	0	0	0	YES	YES	YES
0Y4	49	NO	NO	NO	NO	NO	NO	0	0	0	0	0	YES	YES	YES
0Y5	60	NO	NO	NO	NO	NO	NO	0	0	0	0	0	YES	YES	YES
0Y7	55	NO	NO	NO	NO	NO	NO	0	0	0	0	0	YES	YES	YES
0Y8	33	NO	NO	NO	NO	NO	NO	1	0	0	4	0	YES	YES	YES
0Y9	18	NO	NO	NO	NO	NO	NO	1	0	0	4	0	YES	YES	YES
0YA	14	NO	NO	NO	NO	NO	NO	0	0	0	0	0	YES	YES	YES
0YB	72	NO	NO	NO	NO	NO	NO	0	0	0	0	0	YES	YES	YES
0YC	16	NO	NO	NO	NO	NO	NO	0	0	0	0	0	YES	YES	YES
0YD	37	NO	NO	NO	NO	NO	NO	1	0	0	4	0	YES	YES	YES
0YE	27	NO	NO	NO	NO	NO	NO	1	0	0	4	0	YES	YES	YES
0YF	31	NO	NO	NO	NO	NO	NO	1	0	0	4	0	YES	YES	YES
0YG	29	NO	NO	NO	NO	NO	NO	0	0	0	0	0	YES	YES	YES
0YH	64	NO	NO	NO	NO	NO	NO	0	0	0	0	0	YES	YES	YES
0YJ	67	NO	NO	NO	NO	NO	NO	0	0	0	0	0	YES	YES	YES
0YL	54	NO	NO	NO	NO	NO	NO	1	0	0	4	0	YES	YES	YES
0YN	35	NO	NO	NO	NO	NO	NO	0	0	0	0	0	YES	YES	YES
0YO	45	NO	NO	NO	NO	NO	NO	0	0	0	0	0	YES	YES	YES
0YP	53	NO	NO	NO	NO	NO	NO	0	0	0	0	0	YES	YES	YES
0YQ	56	NO	NO	NO	NO	NO	NO	0	0	0	0	0	YES	YES	YES
0YR	23	NO	NO	NO	NO	NO	NO	0	0	0	0	0	YES	YES	YES
0YS	53	NO	NO	NO	NO	NO	NO	0	0	0	0	0	YES	YES	YES
0YT	30	NO	NO	NO	NO	NO	NO	0	0	0	0	0	YES	YES	YES
0YU	58	NO	NO	NO	NO	NO	NO	1	0	0	0	0	YES	YES	YES
0YV	52	NO	NO	NO	NO	NO	NO	0	0	0	0	0	YES	YES	YES
0YW	62	NO	NO	NO	NO	NO	NO	0	0	0	0	0	YES	YES	YES
0YX	56	NO	NO	NO	NO	NO	NO	0	0	0	0	0	YES	YES	YES
0YY	47	NO	NO	NO	NO	NO	NO	0	0	0	0	0	YES	YES	YES
0YZ	53	NO	NO	NO	NO	NO	NO	0	0	0	0	0	YES	YES	YES
0Z0	52	NO	NO	NO	NO	NO	NO	0	0	0	0	0	YES	YES	YES
0Z1	64	NO	NO	NO	NO	NO	NO	0	0	0	0	0	NO	YES	YES
0Z2	51	NO	NO	NO	NO	NO	NO	0	0	0	0	0	YES	YES	YES
0Z3	70	NO	NO	NO	NO	NO	NO	0	0	0	0	0	NO	YES	YES
0Z4	69	NO	NO	NO	NO	NO	NO	0	0	0	0	0	NO	YES	YES
0Z6	71	NO	NO	NO	NO	NO	NO	0	0	0	0	0	NO	YES	YES
0Z7	76	NO	NO	NO	NO	NO	NO	0	0	0	0	0	NO	YES	YES
0Z9	50	NO	NO	NO	NO	NO	NO	0	0	0	0	0	YES	YES	YES
0ZA	49	NO	NO	NO	NO	NO	NO	0	0	0	0	0	YES	YES	YES
0ZB	52	NO	NO	NO	NO	NO	NO	0	0	0	0	0	YES	YES	YES
0ZC	56	NO	NO	NO	NO	NO	NO	0	0	0	0	0	YES	YES	YES
0ZD	112	NO	NO	NO	NO	NO	NO	0	0	0	0	0	YES	YES	YES
0ZE	78	NO	NO	NO	NO	NO	NO	0	0	0	0	0	NO	YES	YES
0ZG	58	NO	NO	NO	NO	NO	NO	0	0	0	0	0	YES	YES	YES
0ZI	74	NO	NO	NO	NO	NO	NO	0	0	0	0	0	NO	YES	YES
0ZJ	71	NO	NO	NO	NO	NO	NO	0	0	0	0	0	NO	YES	YES
0ZL	93	NO	NO	NO	NO	NO	NO	0	0	0	0	0	YES	YES	YES
0ZN	68	NO	NO	NO	NO	NO	NO	0	0	0	0	0	YES	YES	YES
0ZO	72	YES	NO	NO	NO	NO	NO	66	0	0	24	0	YES	YES	YES
0ZP	128	NO	NO	NO	NO	NO	NO	0	0	0	0	0	NO	YES	YES
0ZQ	99	NO	NO	NO	NO	NO	NO	0	0	0	0	0	YES	YES	YES
0ZR	101	NO	NO	NO	NO	NO	NO	0	0	0	0	0	YES	YES	YES
0ZS	100	NO	NO	NO	NO	NO	NO	0	0	0	0	0	YES	YES	YES
0ZT	100	NO	NO	NO	NO	NO	NO	0	0	0	0	0	YES	YES	YES
0ZW	77	NO	NO	NO	NO	NO	NO	0	0	0	0	0	NO	NO	NO
0ZX	78	NO	NO	NO	NO	NO	NO	0	0	0	0	0	YES	NO	NO
0ZY	70	NO	NO	NO	NO	NO	NO	0	0	0	0	0	NO	NO	NO
0ZZ	69	NO	NO	NO	NO	NO	NO	0	0	0	0	0	YES	YES	YES
100	28	NO	NO	NO	NO	NO	NO	0	0	0	0	0	YES	YES	YES
101	36	NO	NO	NO	NO	NO	NO	0	0	0	0	0	YES	YES	YES
102	48	YES	NO	NO	NO	YES	NO	1128	0	0	100	0	YES	YES	YES
103	35	NO	NO	NO	NO	NO	NO	0	0	0	0	0	YES	YES	YES
104	28	NO	NO	NO	NO	NO	NO	0	0	0	0	0	YES	YES	YES
105	32	NO	NO	NO	NO	NO	NO	0	0	0	0	0	YES	NO	NO
106	32	NO	NO	NO	NO	NO	NO	0	0	0	0	0	YES	YES	YES
107	46	NO	NO	NO	NO	NO	NO	0	0	0	0	0	YES	YES	YES
108	32	NO	NO	NO	NO	NO	NO	0	0	0	0	0	YES	YES	YES
109	32	NO	NO	NO	NO	NO	NO	0	0	0	0	0	YES	YES	YES
10A	71	NO	NO	NO	NO	NO	NO	0	0	0	0	0	NO	YES	YES
10B	45	NO	NO	NO	NO	NO	NO	0	0	0	0	0	YES	YES	YES
10C	36	NO	NO	NO	NO	NO	NO	1	0	0	0	0	YES	YES	YES
10D	26	NO	NO	NO	NO	NO	NO	0	0	0	0	0	YES	YES	YES
10E	28	NO	NO	NO	NO	NO	NO	0	0	0	0	0	YES	YES	YES
10F	63	NO	NO	NO	NO	NO	NO	0	0	0	0	0	YES	YES	YES
10G	27	NO	NO	NO	NO	NO	NO	0	0	0	0	0	YES	YES	YES
10H	42	NO	NO	NO	NO	NO	NO	0	0	0	0	0	YES	YES	YES
10J	54	NO	NO	NO	NO	NO	NO	0	0	0	0	0	YES	YES	YES
10K	40	NO	NO	NO	NO	NO	NO	0	0	0	0	0	YES	YES	YES
10L	17	NO	NO	NO	NO	NO	NO	0	0	0	0	0	YES	YES	YES
10M	75	NO	NO	NO	NO	NO	NO	0	0	0	0	0	YES	YES	YES
10N	51	NO	NO	NO	NO	NO	NO	0	0	0	0	0	YES	YES	YES
10O	55	NO	NO	NO	NO	NO	NO	0	0	0	0	0	YES	YES	YES
10P	54	NO	NO	NO	NO	NO	NO	0	0	0	0	0	NO	YES	YES
10Q	52	NO	NO	NO	NO	NO	NO	0	0	0	0	0	YES	YES	YES
10R	73	NO	NO	NO	NO	NO	NO	0	0	12	0	0	YES	NO	NO
10S	73	NO	NO	NO	NO	NO	NO	0	0	12	0	0	YES	NO	NO
10T	47	NO	NO	NO	NO	NO	NO	0	0	0	0	0	YES	YES	YES
10U	56	NO	NO	NO	NO	NO	NO	0	0	0	0	0	YES	YES	YES
10V	55	NO	NO	NO	NO	NO	NO	0	0	0	0	0	YES	YES	YES
10W	52	NO	NO	NO	NO	NO	NO	0	0	0	0	0	YES	YES	YES
10X	51	NO	NO	NO	NO	NO	NO	0	0	0	0	0	YES	YES	YES
10Y	51	NO	NO	NO	NO	NO	NO	0	0	0	0	0	YES	YES	YES
10Z	52	NO	NO	NO	NO	NO	NO	0	0	0	0	0	YES	YES	YES
110	78	NO	NO	NO	NO	NO	NO	0	0	0	0	0	YES	YES	YES
111	53	NO	NO	NO	NO	NO	NO	0	0	0	0	0	YES	YES	YES
112	54	NO	NO	NO	NO	NO	NO	0	0	0	0	0	YES	YES	YES
113	37	NO	NO	NO	NO	NO	NO	0	0	0	0	0	YES	YES	YES
114	65	NO	NO	NO	NO	NO	NO	0	0	0	0	0	YES	YES	YES
115	56	NO	NO	NO	NO	NO	NO	0	0	0	0	0	YES	YES	YES
116	69	NO	NO	NO	NO	NO	NO	0	0	0	0	0	YES	YES	YES
117	76	NO	NO	NO	NO	NO	NO	0	0	0	0	0	YES	YES	YES
118	45	NO	NO	NO	NO	NO	YES	0	990	0	0	88	NO	NO	NO
119	45	YES	NO	NO	NO	NO	NO	0	0	1	0	0	NO	YES	NO
11A	35	NO	NO	NO	NO	NO	NO	0	0	0	0	0	YES	YES	YES
11B	66	NO	NO	NO	NO	NO	NO	0	0	0	0	0	YES	YES	YES
11C	22	NO	NO	NO	NO	NO	NO	0	0	0	0	0	YES	YES	YES
11D	64	NO	NO	NO	NO	NO	NO	0	0	0	0	0	YES	YES	YES
11E	26	NO	NO	NO	NO	NO	NO	0	0	0	0	0	YES	YES	YES
11F	49	NO	NO	NO	NO	NO	NO	0	0	0	0	0	YES	YES	YES
11G	39	NO	NO	NO	NO	NO	NO	0	0	0	0	0	YES	YES	YES
11H	32	NO	NO	NO	NO	NO	NO	0	0	0	0	0	YES	YES	YES
11J	36	NO	NO	NO	NO	NO	NO	0	0	0	0	0	YES	NO	NO
11K	52	NO	NO	NO	NO	NO	NO	0	0	0	0	0	YES	YES	YES
11M	53	NO	NO	NO	NO	NO	NO	0	0	0	0	0	YES	YES	YES
11N	50	NO	NO	NO	NO	NO	NO	0	0	0	0	0	YES	YES	YES
11O	54	NO	NO	NO	NO	NO	NO	0	0	0	0	0	YES	YES	YES
11P	32	NO	NO	NO	NO	NO	NO	0	0	0	0	0	YES	YES	YES
11Q	36	NO	NO	NO	NO	NO	NO	1	0	0	4	0	YES	YES	YES
11R	135	NO	NO	NO	NO	NO	NO	4	0	0	0	0	YES	NO	NO
11S	16	NO	NO	NO	NO	NO	NO	0	0	0	0	0	YES	YES	YES
11U	59	NO	NO	NO	NO	NO	NO	0	0	0	0	0	YES	YES	YES
11V	61	NO	NO	NO	NO	NO	NO	0	0	0	0	0	YES	YES	YES
11W	48	NO	NO	NO	NO	NO	NO	0	0	0	0	0	YES	YES	YES
11X	26	NO	NO	NO	NO	NO	NO	0	0	0	0	0	YES	YES	YES
11Y	44	NO	NO	NO	NO	NO	NO	0	0	0	0	0	YES	YES	YES
11Z	51	NO	NO	NO	NO	NO	NO	0	0	0	0	0	YES	YES	YES
120	31	NO	NO	NO	NO	NO	NO	0	0	0	0	0	NO	YES	YES
121	31	NO	NO	NO	NO	NO	NO	0	0	0	0	0	NO	YES	YES
122	32	NO	NO	NO	NO	NO	NO	0	0	0	0	0	NO	YES	YES
123	36	NO	NO	NO	NO	NO	NO	0	0	0	0	0	NO	YES	YES
124	33	NO	NO	NO	NO	NO	NO	0	0	0	0	0	NO	YES	YES
125	43	NO	NO	NO	NO	NO	NO	0	0	0	0	0	YES	YES	YES
126	61	NO	NO	NO	NO	NO	NO	0	0	0	0	0	YES	YES	YES
127	46	NO	NO	NO	NO	NO	NO	0	0	0	0	0	YES	YES	YES
128	63	NO	NO	NO	NO	NO	NO	0	0	0	0	0	YES	YES	YES
129	18	NO	NO	NO	NO	NO	NO	0	0	0	0	0	YES	YES	YES
12A	58	NO	NO	NO	NO	NO	NO	0	0	0	0	0	YES	YES	YES
12B	20	NO	NO	NO	NO	NO	NO	0	0	0	0	0	YES	YES	YES
12C	52	NO	NO	NO	NO	NO	NO	0	0	0	0	0	YES	YES	YES
12D	58	NO	NO	NO	NO	NO	NO	0	0	0	0	0	YES	YES	YES
12E	41	NO	NO	NO	NO	NO	NO	0	0	0	0	0	YES	YES	YES
12F	120	NO	NO	NO	NO	NO	NO	0	0	0	0	0	YES	YES	YES
12G	50	NO	NO	NO	NO	NO	NO	0	0	0	0	0	YES	YES	YES
12H	39	NO	NO	NO	NO	NO	NO	0	0	0	0	0	YES	YES	YES
12I	33	NO	NO	NO	NO	NO	NO	0	0	0	0	0	YES	YES	YES
12J	36	NO	NO	NO	NO	NO	NO	0	0	0	0	0	YES	NO	NO
12K	26	NO	NO	NO	NO	NO	NO	1	0	0	4	0	YES	YES	YES
12L	24	NO	NO	NO	NO	NO	NO	1	0	0	4	0	YES	YES	YES
12M	22	NO	NO	NO	NO	NO	NO	0	0	0	0	0	YES	YES	YES
12N	27	NO	NO	NO	NO	NO	NO	1	0	0	4	0	YES	YES	YES
12O	59	NO	NO	NO	NO	NO	NO	0	0	0	0	0	YES	YES	YES
12P	87	NO	NO	NO	NO	NO	NO	0	0	0	0	0	YES	YES	YES
12Q	21	NO	NO	NO	NO	NO	NO	0	0	0	0	0	YES	YES	YES
12R	27	NO	NO	NO	NO	NO	NO	0	0	0	0	0	YES	YES	YES
12S	63	NO	NO	NO	NO	NO	NO	0	0	0	0	0	YES	YES	YES
12T	20	NO	NO	NO	NO	NO	NO	0	0	0	0	0	YES	YES	YES
12U	62	NO	NO	NO	NO	NO	NO	0	0	0	0	0	YES	YES	YES
12V	66	NO	NO	NO	NO	NO	NO	0	0	0	0	0	YES	YES	YES
12W	19	NO	NO	NO	NO	NO	NO	1	0	0	4	0	YES	YES	YES
12X	56	NO	NO	NO	NO	NO	NO	1	0	0	4	0	YES	YES	YES
12Y	56	NO	NO	NO	NO	NO	NO	1	0	0	4	0	YES	YES	YES
12Z	39	NO	NO	NO	NO	NO	NO	0	0	0	0	0	YES	YES	YES
130	41	NO	NO	NO	NO	NO	NO	0	0	0	0	0	YES	YES	YES
132	43	NO	NO	NO	NO	NO	NO	0	0	0	0	0	NO	YES	YES
133	44	NO	NO	NO	NO	NO	NO	0	0	0	0	0	YES	YES	YES
134	52	NO	NO	NO	NO	NO	NO	0	0	0	0	0	YES	YES	YES
135	32	NO	NO	NO	NO	NO	NO	0	0	0	0	0	YES	YES	YES
136	35	NO	NO	NO	NO	NO	NO	0	0	0	0	0	YES	NO	NO
137	41	NO	NO	NO	NO	NO	NO	0	0	0	0	0	YES	YES	YES
138	89	NO	NO	NO	NO	NO	NO	0	0	0	0	0	YES	YES	YES
139	67	NO	NO	NO	NO	NO	NO	0	0	0	0	0	YES	YES	YES
13A	33	NO	NO	NO	NO	NO	NO	0	0	0	0	0	YES	YES	YES
13C	43	NO	NO	NO	NO	NO	NO	0	0	0	0	0	YES	YES	YES
13D	15	NO	NO	NO	NO	NO	NO	0	0	0	0	0	YES	YES	YES
13E	41	NO	NO	NO	NO	NO	NO	0	0	0	0	0	YES	YES	YES
13F	37	NO	NO	NO	NO	NO	NO	0	0	0	0	0	YES	YES	YES
13H	53	YES	NO	NO	NO	NO	NO	0	0	0	0	0	YES	YES	YES
13I	54	NO	NO	NO	NO	NO	NO	0	0	0	0	0	YES	YES	YES
13J	71	NO	NO	NO	NO	NO	NO	0	0	0	0	0	YES	YES	YES
13K	53	NO	NO	NO	NO	NO	NO	0	0	0	0	0	YES	YES	YES
13L	71	NO	NO	NO	NO	NO	NO	0	0	0	0	0	YES	YES	YES
13M	62	NO	NO	NO	NO	NO	NO	0	0	0	0	0	YES	YES	YES
13N	60	NO	NO	NO	NO	NO	NO	0	0	0	0	0	YES	YES	YES
13P	17	NO	NO	NO	NO	NO	NO	0	0	0	0	0	YES	YES	YES
13Q	52	NO	NO	NO	NO	NO	NO	0	0	0	0	0	YES	YES	YES
13R	54	NO	NO	NO	NO	NO	NO	0	0	0	0	0	YES	YES	YES
13S	54	NO	NO	NO	NO	NO	NO	0	0	0	0	0	YES	YES	YES
13T	92	NO	NO	NO	NO	NO	NO	0	0	0	0	0	YES	YES	YES
13U	65	NO	NO	NO	NO	NO	NO	0	0	0	0	0	YES	YES	YES
13V	49	NO	NO	NO	NO	NO	NO	0	0	0	0	0	YES	YES	YES
13W	39	NO	NO	NO	NO	NO	NO	0	0	0	0	0	YES	YES	YES
13X	15	NO	NO	NO	NO	NO	NO	0	0	0	0	0	YES	YES	YES
13Y	69	NO	NO	NO	NO	NO	NO	0	0	0	0	0	YES	YES	YES
13Z	55	NO	NO	NO	NO	NO	NO	0	0	0	0	0	YES	YES	YES
140	57	NO	NO	NO	NO	NO	NO	0	0	0	0	0	YES	YES	YES
141	15	NO	NO	NO	NO	NO	NO	0	0	0	0	0	YES	YES	YES
142	30	NO	NO	NO	NO	NO	NO	0	0	0	0	0	YES	YES	YES
143	30	NO	NO	NO	NO	NO	NO	0	0	0	0	0	YES	YES	YES
144	20	NO	NO	NO	NO	NO	NO	0	0	0	0	0	NO	YES	YES
145	36	NO	NO	NO	NO	NO	NO	0	0	0	0	0	YES	YES	YES
146	106	NO	NO	NO	NO	NO	NO	0	0	0	0	0	YES	YES	YES
147	36	NO	NO	NO	NO	NO	NO	0	0	0	0	0	YES	YES	YES
148	33	YES	NO	NO	NO	NO	NO	0	0	0	0	0	YES	YES	YES
149	22	NO	NO	NO	NO	NO	NO	0	0	0	0	0	YES	YES	YES
14A	54	NO	NO	NO	NO	NO	NO	0	0	0	0	0	YES	YES	YES
14B	23	NO	NO	NO	NO	NO	NO	0	0	0	0	0	YES	YES	YES
14C	28	NO	NO	NO	NO	NO	NO	0	0	0	0	0	YES	YES	YES
14D	57	NO	NO	NO	NO	NO	NO	0	0	0	0	0	YES	YES	YES
14E	44	NO	NO	NO	NO	NO	NO	1	0	0	4	0	YES	YES	YES
14F	25	NO	NO	NO	NO	NO	NO	0	0	0	0	0	YES	YES	YES
14H	69	NO	NO	NO	NO	NO	NO	0	0	0	0	0	YES	YES	YES
14I	30	NO	NO	NO	NO	NO	NO	0	0	0	0	0	YES	YES	YES
14J	12	NO	NO	NO	NO	NO	NO	0	0	0	0	0	YES	YES	YES
14K	64	NO	NO	NO	NO	NO	NO	0	0	0	0	0	YES	YES	YES
14L	45	NO	NO	NO	NO	NO	NO	0	0	0	0	0	YES	YES	YES
14M	62	NO	NO	NO	NO	NO	NO	0	0	0	0	0	YES	YES	YES
14N	32	NO	NO	NO	NO	NO	NO	0	0	0	0	0	YES	YES	YES
14O	16	NO	NO	NO	NO	NO	NO	0	0	0	0	0	YES	YES	YES
14Q	52	NO	NO	NO	NO	NO	NO	0	0	0	0	0	YES	YES	YES
14R	66	NO	NO	NO	NO	NO	NO	0	0	0	0	0	YES	YES	YES
14S	68	NO	NO	NO	NO	NO	NO	0	0	0	0	0	YES	YES	YES
14T	40	NO	NO	NO	NO	NO	NO	0	0	0	0	0	YES	YES	YES
14U	58	NO	NO	NO	NO	NO	NO	0	0	0	0	0	YES	YES	YES
14V	60	NO	NO	NO	NO	NO	NO	0	0	0	0	0	YES	YES	YES
14W	28	NO	NO	NO	NO	NO	NO	15	0	0	12	0	YES	YES	YES
14X	37	NO	NO	NO	NO	NO	NO	0	0	0	0	0	YES	YES	YES
14Y	57	NO	NO	NO	NO	NO	NO	0	0	0	0	0	YES	YES	YES
14Z	33	NO	NO	NO	NO	NO	NO	0	0	0	0	0	YES	YES	YES
150	22	NO	NO	NO	NO	NO	NO	0	0	0	0	0	YES	YES	YES
151	60	NO	NO	NO	NO	NO	NO	0	0	0	0	0	YES	YES	YES
152	27	NO	NO	NO	NO	NO	NO	0	0	0	0	0	NO	YES	YES
153	51	NO	NO	NO	NO	NO	NO	0	0	0	0	0	YES	YES	YES
154	58	NO	NO	NO	NO	NO	NO	0	0	0	0	0	YES	YES	YES
155	53	NO	NO	NO	NO	NO	NO	0	0	0	0	0	YES	YES	YES
156	53	NO	NO	NO	NO	NO	NO	0	0	0	0	0	YES	YES	YES
157	38	NO	NO	NO	NO	NO	NO	0	0	0	0	0	YES	YES	YES
158	24	NO	NO	NO	NO	NO	NO	0	0	0	0	0	YES	YES	YES
159	28	NO	NO	NO	NO	NO	NO	0	0	0	0	0	YES	YES	YES
15A	32	NO	NO	NO	NO	NO	NO	0	0	0	0	0	YES	YES	YES
15B	74	NO	NO	NO	NO	NO	NO	0	0	0	0	0	YES	YES	YES
15C	34	NO	NO	NO	NO	NO	NO	0	0	0	0	0	YES	YES	YES
15E	22	NO	NO	NO	NO	NO	NO	0	0	0	0	0	YES	YES	YES
15F	35	NO	NO	NO	NO	NO	NO	0	0	0	0	0	NO	YES	YES
15G	45	NO	NO	NO	NO	NO	NO	0	0	0	0	0	YES	YES	YES
15H	57	NO	NO	NO	NO	NO	NO	0	0	0	0	0	YES	YES	YES
15I	40	NO	NO	NO	NO	NO	NO	0	0	0	0	0	YES	YES	YES
15J	56	NO	NO	NO	NO	NO	NO	0	0	0	0	0	YES	YES	YES
15L	21	NO	NO	NO	NO	NO	NO	0	0	0	0	0	YES	YES	YES
15M	67	NO	NO	NO	NO	NO	NO	0	0	0	0	0	YES	YES	YES
15N	21	NO	NO	NO	NO	NO	NO	0	0	0	0	0	YES	YES	YES
15O	18	NO	NO	NO	NO	NO	NO	0	0	0	0	0	YES	YES	YES
15P	244	NO	NO	NO	NO	NO	NO	20104	0	0	430	0	YES	YES	YES
15Q	28	NO	NO	NO	NO	NO	NO	0	0	0	0	0	YES	YES	YES
15R	73	NO	NO	NO	NO	NO	NO	0	0	0	0	0	YES	YES	YES
15S	64	NO	NO	NO	NO	NO	NO	0	0	0	0	0	YES	YES	YES
15T	48	NO	NO	NO	NO	NO	NO	0	0	0	0	0	YES	YES	YES
15U	71	NO	NO	NO	NO	NO	NO	0	0	0	0	0	YES	YES	YES
15V	38	NO	NO	NO	NO	NO	NO	0	0	0	0	0	YES	YES	YES
15W	32	NO	NO	NO	NO	NO	NO	0	0	0	0	0	YES	YES	YES
15X	47	NO	NO	NO	NO	NO	NO	0	0	0	0	0	YES	YES	YES
15Y	28	NO	NO	NO	NO	NO	NO	1	0	0	4	0	YES	YES	YES
15Z	30	NO	NO	NO	NO	NO	NO	0	0	0	0	0	YES	YES	YES
160	59	NO	NO	NO	NO	NO	NO	0	0	0	0	0	YES	YES	YES
161	52	NO	NO	NO	NO	NO	NO	0	0	0	0	0	YES	YES	YES
162	65	NO	NO	NO	NO	NO	NO	0	0	0	0	0	YES	YES	YES
163	65	NO	NO	NO	NO	NO	NO	0	0	0	0	0	YES	YES	YES
164	29	NO	NO	NO	NO	NO	NO	0	0	0	0	0	YES	YES	YES
165	74	NO	NO	NO	NO	NO	NO	0	0	0	0	0	YES	YES	YES
166	54	NO	NO	NO	NO	NO	NO	0	0	0	0	0	YES	YES	YES
167	57	NO	NO	NO	NO	NO	NO	0	0	0	0	0	YES	YES	YES
168	59	NO	NO	NO	NO	NO	NO	0	0	0	0	0	YES	YES	YES
169	63	NO	NO	NO	NO	NO	NO	0	0	0	0	0	YES	YES	YES
16A	62	NO	NO	NO	NO	NO	NO	0	0	0	0	0	NO	YES	YES
16B	36	NO	NO	NO	NO	NO	NO	0	0	0	0	0	YES	YES	YES
16C	105	NO	NO	NO	NO	NO	NO	0	0	0	0	0	YES	YES	YES
16D	24	NO	NO	NO	NO	NO	NO	0	0	0	0	0	YES	YES	YES
16E	66	NO	NO	NO	NO	NO	NO	0	0	0	0	0	YES	YES	YES
16F	43	NO	NO	NO	NO	NO	NO	0	0	0	0	0	YES	YES	YES
16G	35	NO	NO	NO	NO	NO	NO	0	0	0	0	0	YES	YES	YES
16H	75	NO	NO	NO	NO	NO	NO	0	0	0	0	0	YES	YES	YES
16I	38	NO	NO	NO	NO	NO	NO	0	0	0	0	0	YES	YES	YES
16J	41	NO	NO	NO	NO	NO	NO	0	0	0	0	0	YES	YES	YES
16K	36	NO	NO	NO	NO	NO	NO	0	0	0	0	0	YES	YES	YES
16L	41	NO	NO	NO	NO	NO	NO	0	0	0	0	0	YES	YES	YES
16M	19	NO	NO	NO	NO	NO	NO	0	0	0	0	0	YES	YES	YES
16N	19	NO	NO	NO	NO	NO	NO	0	0	0	0	0	YES	YES	YES
16O	42	NO	NO	NO	NO	NO	NO	0	0	0	0	0	YES	YES	YES
16P	50	NO	NO	NO	NO	NO	NO	0	0	0	0	0	YES	YES	YES
16Q	19	NO	NO	NO	NO	NO	NO	0	0	0	0	0	YES	YES	YES
16R	16	NO	NO	NO	NO	NO	NO	0	0	0	0	0	YES	YES	YES
16S	29	NO	NO	NO	NO	NO	NO	0	0	0	0	0	YES	YES	YES
16T	55	NO	NO	NO	NO	NO	NO	0	0	0	0	0	YES	YES	YES
16U	48	NO	NO	NO	NO	NO	NO	0	0	0	0	0	YES	YES	YES
16V	38	NO	NO	NO	NO	NO	NO	0	0	0	0	0	YES	YES	YES
16W	43	NO	NO	NO	NO	NO	NO	0	0	0	0	0	YES	YES	YES
16X	35	NO	NO	NO	NO	NO	NO	0	0	0	0	0	YES	YES	YES
16Y	51	NO	NO	NO	NO	NO	NO	0	0	0	0	0	YES	YES	YES
16Z	36	NO	NO	NO	NO	NO	NO	0	0	0	0	0	YES	YES	YES
170	54	NO	NO	NO	NO	NO	NO	0	0	0	0	0	YES	YES	YES
171	24	NO	NO	NO	NO	NO	NO	0	0	0	0	0	YES	YES	YES
172	18	NO	NO	NO	NO	NO	NO	0	0	0	0	0	YES	YES	YES
173	17	NO	NO	NO	NO	NO	NO	0	0	0	0	0	YES	YES	YES
174	15	NO	NO	NO	NO	NO	NO	0	0	0	0	0	YES	YES	YES
175	31	NO	NO	NO	NO	NO	NO	1	0	0	2	0	YES	YES	YES
176	61	NO	NO	NO	NO	NO	NO	0	0	0	0	0	YES	YES	YES
177	68	NO	NO	NO	NO	NO	NO	0	0	0	0	0	YES	YES	YES
178	43	NO	NO	NO	NO	NO	NO	0	0	0	0	0	YES	YES	YES
179	47	NO	NO	NO	NO	NO	NO	0	0	0	0	0	YES	YES	YES
17A	67	NO	NO	NO	NO	NO	NO	0	0	0	0	0	YES	YES	YES
17B	38	NO	NO	NO	NO	NO	NO	0	0	0	0	0	YES	YES	YES
17C	30	NO	NO	NO	NO	NO	NO	0	0	0	0	0	YES	YES	YES
17D	28	NO	NO	NO	NO	NO	NO	0	0	0	0	0	YES	YES	YES
17E	16	NO	NO	NO	NO	NO	NO	0	0	0	0	0	YES	YES	YES
17F	132	NO	NO	NO	NO	NO	NO	0	0	0	0	0	YES	YES	YES
17G	47	NO	NO	NO	NO	NO	NO	0	0	0	0	0	YES	YES	YES
17H	51	NO	NO	NO	NO	NO	NO	0	0	0	0	0	YES	YES	YES
17J	44	NO	NO	NO	NO	NO	NO	66	0	0	26	0	YES	YES	YES
17K	54	NO	NO	NO	NO	NO	NO	0	0	1	0	0	YES	YES	YES
17L	66	NO	NO	NO	NO	NO	NO	0	0	0	0	0	YES	YES	YES
17M	43	NO	NO	NO	NO	NO	NO	0	0	0	0	0	YES	YES	YES
17N	37	NO	NO	NO	NO	NO	NO	0	0	0	0	0	YES	YES	YES
17O	31	NO	NO	NO	NO	NO	NO	0	0	0	0	0	YES	YES	YES
17P	53	NO	NO	NO	NO	NO	NO	0	0	0	0	0	YES	YES	YES
17Q	60	NO	NO	NO	NO	NO	NO	0	0	0	0	0	YES	YES	YES
17R	51	NO	NO	NO	NO	NO	NO	0	0	0	0	0	YES	YES	YES
17S	46	NO	NO	NO	NO	NO	NO	0	0	0	0	0	YES	YES	YES
17T	42	NO	NO	NO	NO	NO	NO	0	0	0	0	0	YES	YES	YES
17U	30	NO	NO	NO	NO	NO	NO	0	0	0	0	0	YES	YES	YES
17V	43	NO	NO	NO	NO	NO	NO	0	0	0	0	0	YES	YES	YES
17W	33	NO	NO	NO	NO	NO	NO	0	0	0	0	0	YES	YES	YES
17X	90	NO	NO	NO	NO	NO	NO	0	0	0	0	0	YES	YES	YES
17Y	17	NO	NO	NO	NO	NO	NO	0	0	0	0	0	YES	YES	YES
17Z	23	NO	NO	NO	NO	NO	NO	0	0	0	0	0	YES	YES	YES
180	60	NO	NO	NO	NO	NO	NO	0	0	0	0	0	YES	YES	YES
181	34	NO	NO	NO	NO	NO	NO	0	0	0	0	0	YES	YES	YES
182	34	NO	NO	NO	NO	NO	YES	0	561	0	0	66	YES	NO	NO
183	50	NO	NO	NO	NO	NO	NO	0	0	0	0	0	YES	YES	YES
184	57	NO	NO	NO	NO	NO	NO	0	0	0	0	0	YES	YES	YES
185	45	NO	NO	NO	NO	NO	NO	0	0	0	0	0	YES	YES	YES
186	54	NO	NO	NO	NO	NO	NO	0	0	0	0	0	YES	YES	YES
187	54	NO	NO	NO	NO	NO	NO	0	0	0	0	0	YES	YES	YES
188	36	NO	NO	NO	NO	NO	NO	0	0	0	0	0	YES	NO	NO
189	84	NO	NO	NO	NO	NO	NO	0	0	0	0	0	YES	YES	YES
18A	43	NO	NO	NO	NO	NO	NO	0	0	0	0	0	YES	YES	YES
18B	79	NO	NO	NO	NO	NO	NO	0	0	0	0	0	YES	YES	YES
18C	111	NO	NO	NO	NO	NO	NO	0	0	0	0	0	YES	YES	YES
18D	43	NO	NO	NO	NO	NO	NO	0	0	0	0	0	YES	YES	YES
18E	31	NO	NO	NO	NO	NO	NO	0	0	0	0	0	YES	YES	YES
18F	38	NO	NO	NO	NO	NO	NO	0	0	0	0	0	YES	YES	YES
18G	53	NO	NO	NO	NO	NO	NO	0	0	0	0	0	YES	YES	YES
18H	49	NO	NO	NO	NO	NO	NO	0	0	0	0	0	YES	YES	YES
18I	59	NO	NO	NO	NO	NO	NO	0	0	0	0	0	YES	YES	YES
18J	44	NO	NO	NO	NO	NO	NO	0	0	0	0	0	YES	YES	YES
18K	41	NO	NO	NO	NO	NO	NO	0	0	0	0	0	YES	YES	YES
18L	68	NO	NO	NO	NO	NO	NO	0	0	0	0	0	YES	YES	YES
18M	46	NO	NO	NO	NO	NO	NO	0	0	0	0	0	YES	YES	YES
18N	22	NO	NO	NO	NO	NO	NO	0	0	0	0	0	YES	YES	YES
18O	44	NO	NO	NO	NO	NO	NO	0	0	0	0	0	YES	YES	YES
18P	44	NO	NO	NO	NO	NO	NO	0	0	0	0	0	YES	YES	YES
18Q	47	NO	NO	NO	NO	NO	NO	0	0	0	0	0	YES	YES	YES
18R	72	NO	NO	NO	NO	NO	NO	0	0	0	0	0	YES	YES	YES
18S	45	NO	NO	NO	NO	NO	NO	0	0	0	0	0	YES	YES	YES
18T	61	NO	NO	NO	NO	NO	NO	0	0	0	0	0	YES	YES	YES
18U	33	NO	NO	NO	NO	NO	NO	0	0	0	0	0	YES	YES	YES
18V	54	NO	NO	NO	NO	NO	NO	0	0	0	0	0	YES	YES	YES
18W	53	NO	NO	NO	NO	NO	NO	0	0	0	0	0	YES	YES	YES
18Y	87	NO	NO	NO	NO	NO	NO	0	0	0	0	0	YES	YES	YES
18Z	55	NO	NO	NO	NO	NO	NO	0	0	0	0	0	YES	YES	YES
190	77	NO	NO	NO	NO	NO	NO	0	0	0	0	0	YES	YES	YES
191	93	YES	NO	NO	NO	NO	NO	0	0	0	0	0	NO	YES	YES
192	17	NO	NO	NO	NO	NO	NO	0	0	0	0	0	YES	YES	YES
193	28	NO	NO	NO	NO	NO	NO	0	0	0	2	0	YES	YES	YES
194	45	NO	NO	NO	NO	NO	NO	0	0	0	0	2	YES	YES	YES
195	61	NO	NO	NO	NO	NO	NO	0	1	0	0	2	YES	YES	YES
196	31	NO	NO	NO	NO	NO	NO	0	0	0	0	0	YES	YES	YES
197	74	NO	NO	NO	NO	NO	NO	0	0	0	0	0	YES	YES	YES
198	43	NO	NO	NO	NO	NO	NO	0	0	0	0	0	YES	YES	YES
199	55	NO	NO	NO	NO	NO	NO	0	0	0	0	0	YES	YES	YES
19A	37	NO	NO	NO	NO	NO	NO	0	0	0	0	0	YES	YES	YES
19B	69	NO	NO	NO	NO	NO	NO	0	0	0	0	0	YES	YES	YES
19C	32	NO	NO	NO	NO	NO	NO	0	0	0	0	0	YES	YES	YES
19D	37	NO	NO	NO	NO	NO	NO	0	0	0	0	0	YES	YES	YES
19E	31	NO	NO	NO	NO	NO	NO	0	0	0	0	0	YES	YES	YES
19F	67	NO	NO	NO	NO	NO	NO	0	0	0	0	0	YES	YES	YES
19G	44	NO	NO	NO	NO	NO	NO	0	0	0	0	0	YES	YES	YES
19H	45	NO	NO	NO	NO	NO	NO	0	0	0	0	0	YES	YES	YES
19J	34	NO	NO	NO	NO	NO	NO	0	0	0	0	0	YES	YES	YES
19K	44	NO	NO	NO	NO	NO	NO	0	0	0	0	0	YES	YES	YES
19L	55	NO	NO	NO	NO	NO	NO	0	0	0	0	0	YES	YES	YES
19M	67	NO	NO	NO	NO	NO	NO	0	0	0	0	0	YES	YES	YES
19N	31	NO	NO	NO	NO	NO	NO	0	0	0	0	0	YES	YES	YES
19O	88	NO	NO	NO	NO	NO	NO	0	0	0	0	0	YES	YES	YES
19P	59	NO	NO	NO	NO	NO	NO	0	0	0	0	0	YES	YES	YES
19Q	41	NO	NO	NO	NO	NO	NO	0	0	0	0	0	YES	YES	YES
19R	41	NO	NO	NO	NO	NO	NO	0	0	0	0	0	YES	YES	YES
19S	48	NO	NO	NO	NO	NO	NO	0	0	0	0	0	YES	YES	YES
19T	44	NO	NO	NO	NO	NO	NO	0	0	0	0	0	YES	YES	YES
19U	44	NO	NO	NO	NO	NO	NO	0	0	0	0	0	YES	YES	YES
19V	87	NO	NO	NO	NO	NO	NO	0	0	0	0	0	YES	YES	YES
19W	22	NO	NO	NO	NO	NO	NO	1	0	0	4	0	YES	YES	YES
19X	48	NO	NO	NO	NO	NO	NO	0	0	0	0	0	YES	YES	YES
19Y	36	NO	NO	NO	NO	NO	NO	0	0	0	0	0	YES	YES	YES
19Z	34	NO	NO	NO	NO	NO	NO	0	0	0	0	0	YES	YES	YES
1A0	48	NO	NO	NO	NO	NO	NO	0	0	0	0	0	YES	YES	YES
1A1	39	NO	NO	NO	NO	NO	NO	0	0	0	0	0	YES	YES	YES
1A2	52	NO	NO	NO	NO	NO	NO	0	0	0	0	0	YES	YES	YES
1A3	37	NO	NO	NO	NO	NO	NO	0	0	0	0	0	YES	YES	YES
1A4	31	NO	NO	NO	NO	NO	NO	0	0	0	0	0	YES	YES	YES
1A5	25	NO	NO	NO	NO	NO	NO	0	0	0	0	0	YES	YES	YES
1A6	27	NO	NO	NO	NO	NO	NO	0	0	0	0	0	YES	YES	YES
1A7	19	NO	NO	NO	NO	NO	NO	0	0	0	0	0	YES	YES	YES
1A8	44	NO	NO	NO	NO	NO	NO	0	0	0	0	0	YES	YES	YES
1A9	57	NO	NO	NO	NO	NO	NO	0	0	0	0	0	YES	YES	YES
1AA	61	NO	NO	NO	NO	NO	NO	0	0	0	0	0	YES	YES	YES
1AB	20	NO	NO	NO	NO	NO	NO	0	0	0	0	0	YES	YES	YES
1AC	14	NO	NO	NO	NO	NO	NO	0	0	0	0	0	YES	YES	YES
1AD	44	NO	NO	NO	NO	NO	NO	0	0	0	0	0	YES	YES	YES
1AE	24	NO	NO	NO	NO	NO	NO	0	0	0	0	0	YES	YES	YES
1AF	69	NO	NO	NO	NO	NO	NO	0	0	0	0	0	YES	YES	YES
1AG	65	NO	NO	NO	NO	NO	NO	0	0	0	0	0	YES	YES	YES
1AH	86	NO	NO	NO	NO	NO	NO	0	0	0	0	0	YES	YES	YES
1AJ	27	NO	NO	NO	NO	NO	NO	0	0	0	0	0	YES	YES	YES
1AK	53	NO	NO	NO	NO	NO	NO	0	0	0	0	0	YES	YES	YES
1AL	19	NO	NO	NO	NO	NO	NO	0	0	0	0	0	NO	YES	YES
1AM	54	NO	NO	NO	NO	NO	NO	0	0	0	0	0	YES	YES	YES
1AN	14	NO	NO	NO	NO	NO	NO	0	0	0	0	0	YES	YES	YES
1AO	49	NO	NO	NO	NO	NO	NO	0	0	0	0	0	YES	YES	YES
1AP	38	NO	NO	NO	NO	NO	NO	0	0	0	0	0	YES	YES	YES
1AQ	88	NO	NO	NO	NO	NO	NO	0	0	0	0	0	YES	YES	YES
1AR	30	NO	NO	NO	NO	NO	NO	0	0	0	2	0	YES	YES	YES
1AT	74	NO	NO	NO	NO	NO	NO	120	0	0	32	0	YES	YES	YES
1AU	55	NO	NO	NO	NO	NO	NO	0	0	0	0	0	YES	YES	YES
1AV	30	NO	NO	NO	NO	NO	NO	0	0	0	0	0	YES	YES	YES
1AW	49	NO	NO	NO	NO	NO	NO	0	0	0	0	0	YES	YES	YES
1AX	25	NO	NO	NO	NO	NO	NO	0	0	0	0	0	YES	YES	YES
1AY	64	NO	NO	NO	NO	NO	NO	0	0	0	0	0	YES	YES	YES
1AZ	47	NO	NO	NO	NO	NO	NO	0	0	0	0	0	YES	YES	YES
1B0	59	NO	NO	NO	NO	NO	NO	0	0	0	0	0	YES	YES	YES
1B1	45	NO	NO	NO	NO	NO	NO	0	0	0	0	0	YES	YES	YES
1B2	44	NO	NO	NO	NO	NO	NO	0	0	0	0	0	YES	YES	YES
1B3	47	NO	NO	NO	NO	NO	NO	0	0	0	0	0	YES	YES	YES
1B4	49	NO	NO	NO	NO	NO	NO	0	0	0	0	0	YES	YES	YES
1B5	43	NO	NO	NO	NO	NO	NO	0	0	0	0	0	YES	YES	YES
1B6	47	NO	NO	NO	NO	NO	NO	0	0	0	0	0	YES	YES	YES
1B7	52	NO	NO	NO	NO	NO	NO	0	0	0	0	0	YES	YES	YES
1B8	50	NO	NO	NO	NO	NO	NO	0	0	0	0	0	YES	YES	YES
1B9	43	NO	NO	NO	NO	NO	NO	0	0	0	0	0	YES	YES	YES
1BA	41	NO	NO	NO	NO	NO	NO	0	0	0	0	0	YES	YES	YES
1BB	53	NO	NO	NO	NO	NO	NO	0	0	0	0	0	YES	YES	YES
1BC	65	NO	NO	NO	NO	NO	NO	0	0	0	0	0	YES	YES	YES
1BD	28	NO	NO	NO	NO	NO	NO	0	0	0	0	0	YES	YES	YES
1BE	59	NO	NO	NO	NO	NO	NO	0	0	0	0	0	YES	YES	YES
1BF	50	NO	NO	NO	NO	NO	NO	0	0	0	0	0	YES	YES	YES
1BG	83	NO	NO	NO	NO	NO	NO	0	0	0	0	0	YES	YES	YES
1BH	67	NO	NO	NO	NO	NO	NO	0	0	0	0	0	YES	YES	YES
1BI	74	NO	NO	NO	NO	NO	NO	0	0	0	0	0	YES	YES	YES
1BJ	42	NO	NO	NO	NO	NO	NO	0	0	0	0	0	YES	YES	YES
1BK	58	NO	NO	NO	NO	NO	NO	0	0	0	0	0	YES	YES	YES
1BL	82	NO	NO	NO	NO	NO	NO	0	0	0	0	0	YES	YES	YES
1BM	61	NO	NO	NO	NO	NO	NO	0	0	0	0	0	YES	YES	YES
1BN	22	NO	NO	NO	NO	NO	NO	0	0	0	0	0	YES	YES	YES
1BO	15	NO	NO	NO	NO	NO	NO	0	0	0	0	0	YES	YES	YES
1BP	12	NO	NO	NO	NO	NO	NO	0	0	0	0	0	YES	YES	YES
1BQ	59	NO	NO	NO	NO	NO	NO	0	0	0	0	0	YES	YES	YES
1BR	55	NO	NO	NO	NO	NO	NO	0	0	0	0	0	YES	YES	YES
1BS	57	NO	NO	NO	NO	NO	NO	0	0	0	0	0	YES	YES	YES
1BT	50	NO	NO	NO	NO	NO	NO	0	0	0	0	0	YES	YES	YES
1BU	68	NO	NO	NO	NO	NO	NO	0	0	0	0	0	YES	YES	YES
1BV	109	NO	NO	NO	NO	NO	NO	0	0	0	0	0	YES	YES	YES
1BW	36	NO	NO	NO	NO	NO	NO	0	0	0	0	0	YES	YES	YES
1BX	30	NO	NO	NO	NO	NO	NO	0	0	0	0	0	YES	YES	YES
1BY	29	NO	NO	NO	NO	NO	NO	0	0	0	0	0	YES	YES	YES
1BZ	29	NO	NO	NO	NO	NO	NO	0	0	0	0	0	YES	YES	YES
1C0	65	NO	NO	NO	NO	NO	NO	0	0	0	0	0	YES	NO	NO
1C1	48	NO	NO	NO	NO	NO	NO	0	0	0	0	0	NO	YES	YES
1C2	49	NO	NO	NO	NO	NO	NO	0	1	0	0	2	YES	YES	YES
1C3	42	NO	NO	NO	NO	NO	NO	1	0	0	4	0	YES	YES	YES
1C4	106	NO	NO	NO	NO	NO	NO	0	0	0	0	0	YES	YES	YES
1C5	80	NO	NO	NO	NO	NO	NO	0	0	0	0	0	YES	YES	YES
1C6	42	NO	NO	NO	NO	NO	NO	0	0	0	0	0	YES	YES	YES
1C7	56	NO	NO	NO	NO	NO	NO	0	0	0	0	0	YES	YES	YES
1C8	52	NO	NO	NO	NO	NO	NO	0	0	0	0	0	YES	YES	YES
1C9	58	NO	NO	NO	NO	NO	NO	0	0	0	0	0	YES	YES	YES
1CA	54	NO	NO	NO	NO	NO	NO	0	0	0	0	0	YES	YES	YES
1CB	17	NO	NO	NO	NO	NO	NO	0	0	0	0	0	YES	YES	YES
1CC	37	NO	NO	NO	NO	NO	NO	1	0	0	4	0	YES	YES	YES
1CD	51	NO	NO	NO	NO	NO	NO	0	0	0	0	0	YES	YES	YES
1CE	32	NO	NO	NO	NO	NO	NO	0	0	0	0	0	YES	YES	YES
1CF	30	NO	NO	NO	NO	NO	NO	0	0	0	0	0	YES	YES	YES
1CG	52	NO	NO	NO	NO	NO	NO	0	0	0	0	0	YES	YES	YES
1CH	46	NO	NO	NO	NO	NO	NO	0	0	0	0	0	YES	YES	YES
1CI	19	NO	NO	NO	NO	NO	NO	0	0	0	0	0	YES	YES	YES
1CJ	26	NO	NO	NO	NO	NO	NO	0	0	0	0	0	YES	YES	YES
1CK	26	NO	NO	NO	NO	NO	NO	0	0	0	0	0	YES	YES	YES
1CL	15	NO	NO	NO	NO	NO	NO	0	0	7	0	0	YES	NO	NO
1CM	34	NO	NO	NO	NO	NO	NO	0	0	0	0	0	YES	YES	YES
1CN	29	NO	NO	NO	NO	NO	NO	0	0	0	0	0	YES	YES	YES
1CO	22	NO	NO	NO	NO	NO	NO	0	0	0	0	0	YES	YES	YES
1CP	92	NO	NO	NO	NO	NO	NO	0	0	0	0	0	YES	YES	YES
1CQ	44	NO	NO	NO	NO	NO	NO	0	0	0	0	0	YES	YES	YES
1CR	177	NO	NO	NO	NO	NO	NO	0	0	0	0	0	YES	YES	YES
1CS	35	NO	NO	NO	NO	NO	NO	0	0	0	0	0	YES	YES	YES
1CT	38	NO	NO	NO	NO	NO	NO	0	0	0	0	0	YES	YES	YES
1CU	4	YES	NO	NO	NO	NO	YES	0	1	1	0	0	NO	NO	NO
1CV	104	NO	NO	NO	NO	NO	NO	0	0	0	0	0	YES	YES	YES
1CW	18	NO	NO	NO	NO	NO	NO	0	0	0	0	0	YES	YES	YES
1CX	36	NO	NO	NO	NO	NO	NO	1	0	0	0	0	YES	NO	NO
1CY	31	NO	NO	NO	NO	NO	NO	0	0	0	0	0	YES	YES	YES
1CZ	102	NO	NO	NO	NO	NO	NO	0	0	0	0	0	YES	YES	YES
1D0	49	NO	NO	NO	NO	NO	NO	0	0	0	0	0	YES	YES	YES
1D1	47	NO	NO	NO	NO	NO	NO	0	0	0	0	0	YES	YES	YES
1D2	63	NO	NO	NO	NO	NO	NO	1	0	0	0	0	YES	YES	YES
1D4	66	NO	NO	NO	NO	NO	NO	0	0	0	0	0	YES	YES	YES
1D5	44	NO	NO	NO	NO	NO	NO	0	0	0	0	0	YES	YES	YES
1D6	56	NO	NO	NO	NO	NO	NO	0	0	0	0	0	YES	YES	YES
1D8	53	NO	NO	NO	NO	NO	NO	0	0	0	0	0	YES	YES	YES
1D9	53	NO	NO	NO	NO	NO	NO	0	0	0	0	0	YES	YES	YES
1DA	33	NO	NO	NO	NO	NO	NO	0	0	0	0	0	YES	YES	YES
1DB	36	NO	NO	NO	NO	NO	NO	0	0	0	0	0	YES	YES	YES
1DC	42	NO	NO	NO	NO	NO	NO	0	0	0	0	0	YES	YES	YES
1DD	31	NO	NO	NO	NO	NO	NO	0	0	0	0	0	YES	YES	YES
1DE	47	NO	NO	NO	NO	NO	NO	0	0	0	0	0	YES	YES	YES
1DF	22	NO	NO	NO	NO	NO	NO	0	0	0	0	0	YES	YES	YES
1DG	89	NO	NO	NO	NO	NO	NO	0	0	0	0	0	YES	YES	YES
1DH	10	NO	NO	NO	NO	NO	NO	0	0	0	0	0	YES	YES	YES
1DI	38	NO	NO	NO	NO	NO	NO	0	0	0	0	0	YES	YES	YES
1DJ	18	NO	NO	NO	NO	NO	NO	0	0	0	0	0	YES	YES	YES
1DK	56	NO	NO	NO	NO	NO	NO	0	0	0	0	0	YES	YES	YES
1DL	47	NO	NO	NO	NO	NO	NO	0	0	0	0	0	YES	YES	YES
1DM	75	NO	NO	NO	NO	NO	NO	0	0	0	0	0	YES	YES	YES
1DN	47	NO	NO	NO	NO	NO	NO	0	0	0	0	0	YES	YES	YES
1DO	39	NO	NO	NO	NO	NO	NO	0	0	0	0	0	YES	YES	YES
1DP	38	NO	NO	NO	NO	NO	NO	0	0	0	0	0	YES	YES	YES
1DQ	12	NO	NO	NO	NO	NO	NO	0	0	0	0	0	YES	YES	YES
1DR	28	NO	NO	NO	NO	NO	NO	0	0	0	0	0	YES	YES	YES
1DS	74	NO	NO	NO	NO	NO	NO	120	0	0	32	0	YES	YES	YES
1DT	42	NO	NO	NO	NO	NO	NO	0	0	0	0	0	YES	YES	YES
1DU	16	NO	NO	NO	NO	NO	NO	0	0	0	0	0	YES	YES	YES
1DV	15	NO	NO	NO	NO	NO	NO	0	0	0	0	0	YES	YES	YES
1DW	15	NO	NO	NO	NO	NO	NO	0	0	0	0	0	YES	YES	YES
1DX	78	NO	NO	NO	NO	NO	NO	0	0	0	0	0	YES	YES	YES
1DY	55	NO	NO	NO	NO	NO	NO	0	0	0	0	0	YES	YES	YES
1DZ	35	NO	NO	NO	NO	NO	NO	0	0	0	0	0	YES	YES	YES
1E0	45	NO	NO	NO	NO	NO	NO	0	0	0	0	0	YES	YES	YES
1E1	25	NO	NO	NO	NO	NO	NO	0	0	0	0	0	YES	YES	YES
1E2	43	NO	NO	NO	NO	NO	NO	0	0	0	0	0	YES	YES	YES
1E3	33	NO	NO	NO	NO	NO	NO	0	0	0	0	0	YES	YES	YES
1E4	82	NO	NO	NO	NO	NO	NO	0	0	0	0	0	YES	YES	YES
1E5	31	NO	NO	NO	NO	NO	NO	0	0	0	0	0	YES	YES	YES
1E6	48	NO	NO	NO	NO	NO	NO	0	0	0	0	0	YES	YES	YES
1E7	36	NO	NO	NO	NO	NO	NO	0	0	0	0	0	YES	YES	YES
1E8	57	NO	NO	NO	NO	NO	NO	0	0	0	0	0	YES	YES	YES
1E9	103	NO	NO	NO	NO	NO	NO	0	0	0	0	0	YES	YES	YES
1EA	53	NO	NO	NO	NO	NO	NO	0	0	0	0	0	YES	YES	YES
1EB	25	NO	NO	NO	NO	NO	NO	0	0	0	0	0	YES	YES	YES
1EC	38	NO	NO	NO	NO	NO	NO	0	0	1	0	0	NO	NO	NO
1ED	41	NO	NO	NO	NO	NO	NO	0	0	0	0	0	YES	YES	YES
1EE	50	NO	NO	NO	NO	NO	NO	0	0	1	0	0	NO	NO	NO
1EF	58	NO	NO	NO	NO	NO	NO	0	0	0	0	0	YES	YES	YES
1EG	54	NO	NO	NO	NO	NO	NO	0	0	0	0	0	YES	YES	YES
1EH	42	NO	NO	NO	NO	NO	NO	0	0	0	0	0	YES	YES	YES
1EI	52	NO	NO	NO	NO	NO	NO	0	0	0	0	0	YES	YES	YES
1EJ	35	NO	NO	NO	NO	NO	NO	0	0	0	0	0	YES	YES	YES
1EK	38	NO	NO	NO	NO	NO	NO	0	0	0	0	0	YES	YES	YES
1EL	35	NO	NO	NO	NO	NO	NO	0	0	0	0	0	YES	YES	YES
1EM	81	NO	NO	NO	NO	NO	NO	0	0	0	0	0	YES	YES	YES
1EN	42	NO	NO	NO	NO	NO	NO	0	0	0	0	0	YES	YES	YES
1EO	43	NO	NO	NO	NO	NO	NO	0	0	0	0	0	YES	YES	YES
1EP	45	NO	NO	NO	NO	NO	NO	0	0	0	0	0	YES	YES	YES
1EQ	38	NO	NO	NO	NO	NO	NO	0	0	0	0	0	YES	YES	YES
1ER	34	NO	NO	NO	NO	NO	NO	0	0	0	0	0	YES	YES	YES
1ES	27	NO	NO	NO	NO	NO	NO	0	0	0	0	0	YES	YES	YES
1ET	57	NO	NO	NO	NO	NO	NO	0	0	0	0	0	YES	YES	YES
1EU	41	NO	NO	NO	NO	NO	NO	0	0	0	0	0	YES	YES	YES
1EV	53	NO	NO	NO	NO	NO	NO	0	0	0	0	0	YES	YES	YES
1EW	63	NO	NO	NO	NO	NO	NO	0	0	0	0	0	YES	YES	YES
1EX	47	NO	NO	NO	NO	NO	NO	0	0	0	0	0	YES	YES	YES
1EY	45	NO	NO	NO	NO	NO	NO	0	0	0	0	0	YES	YES	YES
1EZ	48	NO	NO	NO	NO	NO	NO	0	0	0	0	0	YES	YES	YES
1F0	97	NO	NO	NO	NO	NO	NO	0	0	0	0	0	YES	YES	YES
1F1	19	NO	NO	NO	NO	NO	NO	0	0	0	0	0	YES	YES	YES
1F2	120	NO	NO	NO	NO	NO	NO	0	0	0	0	0	YES	YES	YES
1F3	126	NO	NO	NO	NO	NO	NO	0	0	0	0	0	YES	YES	YES
1F4	126	NO	NO	NO	NO	NO	NO	0	0	0	0	0	YES	YES	YES
1F5	94	NO	NO	NO	NO	NO	NO	0	0	0	0	0	YES	YES	YES
1F6	50	NO	NO	NO	NO	NO	NO	0	0	0	0	0	YES	YES	YES
1F7	87	NO	NO	NO	NO	NO	NO	0	0	0	0	0	YES	YES	YES
1F8	29	NO	NO	NO	NO	NO	NO	0	0	0	0	0	YES	YES	YES
1FA	69	NO	NO	NO	NO	NO	NO	0	0	0	0	0	YES	YES	YES
1FB	38	NO	NO	NO	NO	NO	NO	0	0	0	0	0	YES	YES	YES
1FC	37	NO	NO	NO	NO	NO	NO	1	0	0	4	0	YES	YES	YES
1FD	21	NO	NO	NO	NO	NO	NO	0	0	0	0	0	YES	YES	YES
1FE	25	NO	NO	NO	NO	NO	NO	0	0	0	0	0	YES	YES	YES
1FF	25	NO	NO	NO	NO	NO	NO	0	0	0	0	0	YES	YES	YES
1FG	49	NO	NO	NO	NO	NO	NO	0	0	0	0	0	YES	YES	YES
1FH	87	NO	NO	NO	NO	NO	YES	1	3741	0	0	182	NO	NO	NO
1FJ	38	NO	NO	NO	NO	NO	NO	0	0	1	0	0	YES	YES	YES
1FK	31	NO	NO	NO	NO	NO	NO	0	0	0	0	0	YES	YES	YES
1FL	26	NO	NO	NO	NO	NO	NO	0	1	0	0	2	YES	YES	YES
1FM	48	NO	NO	NO	NO	NO	NO	0	0	0	0	0	YES	YES	YES
1FN	50	NO	NO	NO	NO	NO	NO	0	0	0	0	0	YES	YES	YES
1FO	36	NO	NO	NO	NO	NO	NO	0	0	0	0	0	YES	YES	YES
1FP	18	NO	NO	NO	NO	NO	NO	0	0	0	0	0	YES	YES	YES
1FQ	36	NO	NO	NO	NO	NO	NO	0	0	0	0	0	YES	YES	YES
1FR	51	NO	NO	NO	NO	NO	NO	0	0	0	0	0	YES	YES	YES
1FS	40	NO	NO	NO	NO	NO	NO	0	0	0	0	0	YES	YES	YES
1FT	50	NO	NO	NO	NO	NO	NO	0	0	0	0	0	YES	YES	YES
1FV	70	NO	NO	NO	NO	NO	NO	0	0	0	0	0	YES	YES	YES
1FW	49	NO	NO	NO	NO	NO	NO	0	0	0	0	0	YES	YES	YES
1FX	50	NO	NO	NO	NO	NO	NO	0	0	0	0	0	YES	YES	YES
1FY	53	NO	NO	NO	NO	NO	NO	0	0	0	0	0	YES	YES	YES
1FZ	47	NO	NO	NO	NO	NO	NO	0	0	0	0	0	YES	YES	YES
1G0	48	NO	NO	NO	NO	NO	NO	0	0	0	0	0	YES	YES	YES
1G1	95	NO	NO	NO	NO	NO	YES	0	4465	1	0	192	YES	YES	YES
1G2	23	NO	NO	NO	NO	NO	NO	1	0	1	4	0	YES	YES	YES
1G3	37	NO	NO	NO	NO	NO	NO	0	0	0	0	0	YES	YES	YES
1G4	43	NO	NO	NO	NO	NO	NO	0	0	0	0	0	YES	YES	YES
1G5	80	NO	NO	NO	NO	NO	NO	0	0	0	0	0	YES	YES	YES
1G6	101	NO	NO	NO	NO	NO	YES	0	5050	1	0	206	YES	YES	YES
1G7	43	NO	NO	NO	NO	NO	NO	0	0	0	0	0	YES	YES	YES
1G8	28	NO	NO	NO	NO	NO	NO	1	0	0	4	0	YES	YES	YES
1G9	31	NO	NO	NO	NO	NO	NO	0	0	0	0	0	YES	YES	YES
1GA	38	NO	NO	NO	NO	NO	NO	0	0	0	0	0	YES	YES	YES
1GB	45	NO	NO	NO	NO	NO	NO	0	0	0	0	0	YES	YES	YES
1GC	49	NO	NO	NO	NO	NO	NO	0	0	0	0	0	YES	YES	YES
1GD	37	NO	NO	NO	NO	NO	NO	0	0	0	0	0	YES	YES	YES
1GE	65	NO	NO	NO	NO	NO	NO	0	0	0	0	0	YES	YES	YES
1GG	64	NO	NO	NO	NO	NO	NO	0	0	0	0	0	YES	YES	YES
1GH	52	NO	NO	NO	NO	NO	NO	0	0	0	0	0	YES	YES	YES
1GJ	43	NO	NO	NO	NO	NO	NO	0	0	0	0	0	YES	YES	YES
1GK	39	NO	NO	NO	NO	NO	NO	0	0	0	0	0	YES	YES	YES
1GL	25	NO	NO	NO	NO	NO	NO	0	0	0	0	0	YES	YES	YES
1GM	36	NO	NO	NO	NO	NO	NO	0	0	0	0	0	YES	YES	YES
1GN	25	NO	NO	NO	NO	NO	NO	0	0	0	0	0	YES	YES	YES
1GO	26	NO	NO	NO	NO	NO	NO	0	0	0	0	0	YES	YES	YES
1GP	19	NO	NO	NO	NO	NO	NO	0	0	0	0	0	YES	YES	YES
1GQ	42	NO	NO	NO	NO	NO	NO	0	0	0	0	0	YES	YES	YES
1GR	42	NO	NO	NO	NO	NO	NO	0	0	0	0	0	YES	YES	YES
1GS	42	NO	NO	NO	NO	NO	NO	0	0	0	0	0	YES	YES	YES
1GT	40	NO	NO	NO	NO	NO	NO	0	0	0	0	0	YES	YES	YES
1GU	40	NO	NO	NO	NO	NO	NO	0	0	0	0	0	YES	YES	YES
1GV	37	NO	NO	NO	NO	NO	NO	0	0	0	0	0	YES	YES	YES
1GW	69	NO	NO	NO	NO	NO	NO	0	0	0	0	0	YES	YES	YES
1GZ	94	NO	NO	NO	NO	NO	NO	0	0	0	0	0	YES	YES	YES
1H1	22	NO	NO	NO	NO	NO	NO	0	0	0	0	0	YES	YES	YES
1H2	39	NO	NO	NO	NO	NO	NO	0	0	0	0	0	YES	YES	YES
1H3	39	NO	NO	NO	NO	NO	NO	0	0	0	0	0	YES	YES	YES
1H4	65	NO	NO	NO	NO	NO	NO	0	0	0	0	0	YES	YES	YES
1H5	42	NO	NO	NO	NO	NO	NO	0	0	0	0	0	YES	YES	YES
1H6	42	NO	NO	NO	NO	NO	NO	0	0	0	0	0	YES	YES	YES
1H7	42	NO	NO	NO	NO	NO	NO	0	0	0	0	0	YES	YES	YES
1H8	42	NO	NO	NO	NO	NO	NO	0	0	0	0	0	YES	YES	YES
1HA	103	NO	NO	NO	NO	NO	NO	0	0	0	0	0	YES	YES	YES
1HB	27	NO	NO	NO	NO	NO	NO	0	0	0	0	0	YES	YES	YES
1HC	10	NO	NO	NO	NO	NO	NO	0	0	0	0	0	YES	YES	YES
1HD	21	NO	NO	NO	NO	NO	NO	0	0	0	0	0	YES	YES	YES
1HE	96	NO	NO	NO	NO	NO	NO	0	0	0	0	0	YES	YES	YES
1HF	38	NO	NO	NO	NO	NO	NO	0	0	0	0	0	YES	YES	YES
1HG	45	NO	NO	NO	NO	NO	NO	0	0	0	0	0	YES	YES	YES
1HH	45	NO	NO	NO	NO	NO	NO	0	0	0	0	0	YES	YES	YES
1HJ	45	NO	NO	NO	NO	NO	NO	0	0	0	0	0	YES	YES	YES
1HK	41	NO	NO	NO	NO	NO	NO	0	0	0	0	0	YES	YES	YES
1HL	45	NO	NO	NO	NO	NO	NO	0	0	0	0	0	YES	YES	YES
1HM	45	NO	NO	NO	NO	NO	NO	0	0	0	0	0	YES	YES	YES
1HN	22	NO	NO	NO	NO	NO	NO	0	0	0	0	0	YES	YES	YES
1HO	42	NO	NO	NO	NO	NO	NO	0	0	0	0	0	YES	YES	YES
1HP	30	NO	NO	NO	NO	NO	NO	0	0	0	0	0	YES	YES	YES
1HQ	42	NO	NO	NO	NO	NO	NO	0	0	0	0	0	YES	YES	YES
1HR	24	NO	NO	NO	NO	NO	NO	0	0	0	0	0	YES	YES	YES
1HS	23	NO	NO	NO	NO	NO	NO	0	0	0	0	0	YES	YES	YES
1HT	107	NO	NO	NO	NO	NO	NO	0	0	0	0	0	YES	YES	YES
1HU	27	NO	NO	NO	NO	NO	NO	0	0	0	0	0	YES	YES	YES
1HV	57	NO	NO	NO	NO	NO	NO	0	0	0	0	0	YES	YES	YES
1HW	49	NO	NO	NO	NO	NO	NO	0	0	0	0	0	YES	YES	YES
1HX	34	NO	NO	NO	NO	NO	NO	0	0	0	0	0	YES	YES	YES
1HZ	54	NO	NO	NO	NO	NO	NO	0	0	0	0	0	YES	YES	YES
1IG	55	NO	NO	NO	NO	NO	NO	0	0	0	0	0	YES	YES	YES
1IN	96	NO	NO	NO	NO	NO	NO	0	0	0	0	0	YES	YES	YES
1IP	27	NO	NO	NO	NO	NO	NO	0	0	0	0	0	YES	YES	YES
1IQ	40	NO	NO	NO	NO	NO	NO	0	0	0	0	0	YES	YES	YES
1IR	42	NO	NO	NO	NO	NO	NO	0	0	0	0	0	YES	YES	YES
1IS	42	NO	NO	NO	NO	NO	NO	0	0	0	0	0	YES	YES	YES
1IT	21	NO	NO	NO	NO	NO	NO	0	0	0	0	0	YES	YES	YES
1IU	62	NO	NO	NO	NO	NO	NO	0	0	0	0	0	YES	YES	YES
1J1	36	NO	NO	NO	NO	NO	NO	0	0	0	0	0	YES	YES	YES
1J2	64	NO	NO	NO	NO	NO	NO	0	0	0	0	0	YES	YES	YES
1J3	77	NO	NO	NO	NO	NO	NO	0	0	0	0	0	YES	YES	YES
1J4	74	NO	NO	NO	NO	NO	NO	0	0	0	0	0	YES	YES	YES
1J5	42	NO	NO	NO	NO	NO	NO	0	0	0	0	0	YES	YES	YES
1J6	45	NO	NO	NO	NO	NO	NO	0	0	0	0	0	YES	YES	YES
1J9	51	NO	NO	NO	NO	NO	NO	0	0	0	0	0	YES	YES	YES
1JB	61	NO	NO	NO	NO	NO	NO	0	0	0	0	0	YES	YES	YES
1JC	67	NO	NO	NO	NO	NO	NO	0	0	0	0	0	YES	YES	YES
1JD	55	NO	NO	NO	NO	NO	NO	0	0	0	0	0	YES	YES	YES
1JE	39	NO	NO	NO	NO	NO	NO	0	0	0	0	0	YES	YES	YES
1JF	30	NO	NO	NO	NO	NO	NO	0	0	0	0	0	YES	YES	YES
1JG	27	NO	NO	NO	NO	NO	NO	0	0	0	0	0	YES	YES	YES
1JH	44	NO	NO	NO	NO	NO	NO	0	0	0	0	0	YES	YES	YES
1JJ	17	NO	NO	NO	NO	NO	NO	0	0	0	0	0	YES	YES	YES
1JK	30	NO	NO	NO	NO	NO	NO	0	0	0	0	0	YES	YES	YES
1JL	44	NO	NO	NO	NO	NO	NO	0	0	0	0	0	YES	YES	YES
1JM	29	NO	NO	NO	NO	NO	NO	0	0	0	2	0	YES	YES	YES
1JN	42	NO	NO	NO	NO	NO	NO	0	0	0	0	0	YES	YES	YES
1JO	59	NO	NO	NO	NO	NO	NO	0	0	0	0	0	YES	YES	YES
1JP	58	NO	NO	NO	NO	NO	NO	0	0	0	0	0	YES	YES	YES
1JQ	30	NO	NO	NO	NO	NO	NO	0	0	0	0	0	YES	YES	YES
1JR	33	NO	NO	NO	NO	NO	NO	0	0	0	0	0	YES	YES	YES
1JS	56	NO	NO	NO	NO	NO	NO	0	0	0	0	0	YES	YES	YES
1JT	45	NO	NO	NO	NO	NO	NO	0	0	0	0	0	YES	YES	YES
1JU	41	NO	NO	NO	NO	NO	NO	0	0	0	0	0	YES	YES	YES
1JV	55	NO	NO	NO	NO	NO	NO	0	0	0	0	0	YES	YES	YES
1JX	21	NO	NO	NO	NO	NO	NO	0	0	0	0	0	YES	YES	YES
1JY	80	NO	NO	NO	NO	NO	NO	0	0	0	0	0	YES	YES	YES
1JZ	23	NO	NO	NO	NO	NO	NO	0	0	0	0	0	YES	YES	YES
1K0	49	NO	NO	NO	NO	NO	NO	0	0	0	0	0	YES	YES	YES
1K3	57	NO	NO	NO	NO	NO	NO	0	0	0	0	0	YES	YES	YES
1K4	46	NO	NO	NO	NO	NO	NO	0	0	0	0	0	YES	YES	YES
1K5	30	NO	NO	NO	NO	NO	NO	0	0	0	0	0	YES	YES	YES
1K6	26	NO	NO	NO	NO	NO	NO	1	0	0	4	0	YES	YES	YES
1K7	35	NO	NO	NO	NO	NO	NO	0	0	0	0	0	YES	YES	YES
1K9	50	NO	NO	NO	NO	NO	NO	0	0	0	0	0	YES	YES	YES
1KA	15	NO	NO	NO	NO	NO	NO	0	0	0	0	0	YES	YES	YES
1KC	26	NO	NO	NO	NO	NO	NO	1	0	0	4	0	YES	YES	YES
1KG	82	NO	NO	NO	NO	NO	NO	0	0	0	0	0	YES	YES	YES
1KH	27	NO	NO	NO	NO	NO	NO	0	0	0	0	0	YES	NO	NO
1KJ	30	NO	NO	NO	NO	NO	NO	0	0	0	0	0	YES	YES	YES
1KM	29	NO	NO	NO	NO	NO	NO	0	0	0	0	0	YES	YES	YES
1KN	33	NO	NO	NO	NO	NO	NO	0	0	0	0	0	YES	YES	YES
1KO	45	NO	NO	NO	NO	NO	NO	0	0	0	0	0	YES	YES	YES
1KP	18	NO	NO	NO	NO	NO	NO	0	0	0	0	0	YES	YES	YES
1KR	84	NO	NO	NO	NO	NO	NO	0	0	0	0	0	YES	YES	YES
1KS	61	NO	NO	NO	NO	NO	NO	0	0	0	0	0	YES	YES	YES
1KT	70	NO	NO	NO	NO	NO	NO	0	0	0	0	0	YES	YES	YES
1KU	65	NO	NO	NO	NO	NO	NO	0	0	0	0	0	YES	YES	YES
1KV	63	NO	NO	NO	NO	NO	NO	0	0	0	0	0	YES	YES	YES
1KX	39	NO	NO	NO	NO	NO	NO	0	0	0	0	0	YES	YES	YES
1KY	63	NO	NO	NO	NO	NO	NO	0	0	0	0	0	YES	YES	YES
1KZ	61	NO	NO	NO	NO	NO	NO	0	0	0	0	0	YES	YES	YES
1L1	34	NO	NO	NO	NO	NO	NO	1	0	0	4	0	YES	YES	YES
1L2	135	NO	NO	NO	NO	NO	NO	0	0	0	0	0	YES	YES	YES
1L4	57	NO	NO	NO	NO	NO	NO	0	0	0	0	0	YES	YES	YES
1L5	21	NO	NO	NO	NO	NO	NO	0	0	1	0	0	YES	YES	YES
1L6	59	NO	NO	NO	NO	NO	NO	0	0	0	0	0	YES	YES	YES
1L7	33	NO	NO	NO	NO	NO	NO	0	0	0	0	0	YES	YES	YES
1L8	59	NO	NO	NO	NO	NO	NO	0	0	0	0	0	YES	YES	YES
1L9	173	NO	NO	NO	NO	NO	NO	0	0	0	0	0	YES	YES	YES
1LA	172	NO	NO	NO	NO	NO	NO	0	0	0	0	0	YES	YES	YES
1LB	26	NO	NO	NO	NO	NO	NO	0	0	0	0	0	YES	YES	YES
1LC	38	NO	NO	NO	NO	NO	NO	0	0	0	0	0	YES	YES	YES
1LD	13	NO	NO	NO	NO	NO	NO	0	0	0	0	0	YES	YES	YES
1LE	61	NO	NO	NO	NO	NO	NO	0	0	0	0	0	YES	YES	YES
1LF	52	NO	NO	NO	NO	NO	NO	0	0	0	0	0	YES	YES	YES
1LG	50	NO	NO	NO	NO	NO	NO	0	0	0	0	0	YES	YES	YES
1LH	57	NO	NO	NO	NO	NO	NO	0	0	0	0	0	NO	YES	YES
1LI	72	NO	NO	NO	NO	NO	NO	0	0	0	0	0	YES	YES	YES
1LJ	45	NO	NO	NO	NO	NO	NO	0	0	0	0	0	YES	YES	YES
1LL	45	NO	NO	NO	NO	NO	NO	0	0	0	0	0	YES	YES	YES
1LM	19	NO	NO	NO	NO	NO	NO	0	0	0	0	0	YES	YES	YES
1LN	21	NO	NO	NO	NO	NO	YES	0	210	0	0	42	NO	YES	YES
1LP	20	NO	NO	NO	NO	NO	NO	0	0	0	0	0	YES	YES	YES
1LQ	18	NO	NO	NO	NO	NO	NO	0	0	0	0	0	YES	YES	YES
1LR	30	NO	NO	NO	NO	NO	NO	0	0	0	0	0	YES	YES	YES
1LS	48	NO	NO	NO	NO	NO	NO	0	0	0	0	0	YES	YES	YES
1LT	52	NO	NO	NO	NO	NO	NO	0	0	0	0	0	YES	YES	YES
1LU	21	NO	NO	NO	NO	NO	NO	0	0	0	0	0	YES	YES	YES
1LW	26	NO	NO	NO	NO	NO	NO	0	0	0	0	0	YES	YES	YES
1LX	17	NO	NO	NO	NO	NO	NO	0	0	0	0	0	YES	YES	YES
1LY	17	NO	NO	NO	NO	NO	NO	0	0	0	0	0	YES	YES	YES
1LZ	19	NO	NO	NO	NO	NO	NO	0	0	0	0	0	YES	YES	YES
1M0	75	NO	NO	NO	NO	NO	NO	0	0	0	0	0	YES	YES	YES
1M1	37	NO	NO	NO	NO	NO	NO	0	0	0	0	0	YES	YES	YES
1M2	20	NO	NO	NO	NO	NO	NO	0	0	0	0	0	YES	YES	YES
1M3	71	NO	NO	NO	NO	NO	NO	0	0	0	0	0	YES	YES	YES
1M4	36	NO	NO	NO	NO	NO	NO	0	0	0	0	0	YES	YES	YES
1M5	46	NO	NO	NO	NO	NO	NO	0	0	0	0	0	YES	YES	YES
1M6	47	NO	NO	NO	NO	NO	NO	0	0	0	0	0	YES	YES	YES
1M7	46	NO	NO	NO	NO	NO	NO	0	0	0	0	0	YES	YES	YES
1M8	47	NO	NO	NO	NO	NO	NO	0	0	0	0	0	YES	YES	YES
1M9	61	NO	NO	NO	NO	NO	NO	0	0	0	0	0	YES	YES	YES
1MA	40	NO	NO	NO	NO	NO	NO	0	0	0	0	0	YES	YES	YES
1MB	43	NO	NO	NO	NO	NO	NO	0	0	0	0	0	YES	YES	YES
1MC	16	NO	NO	NO	NO	NO	NO	0	0	0	0	0	YES	YES	YES
1MD	47	NO	NO	NO	NO	NO	NO	0	0	0	0	0	YES	YES	YES
1ME	20	NO	NO	NO	NO	NO	NO	0	0	0	0	0	YES	YES	YES
1MF	86	NO	NO	NO	NO	NO	NO	0	0	0	0	0	YES	YES	YES
1MG	41	NO	NO	NO	NO	NO	NO	0	0	0	0	0	YES	YES	YES
1MH	22	NO	NO	NO	NO	NO	NO	0	0	0	0	0	YES	YES	YES
1MJ	17	NO	NO	NO	NO	NO	NO	0	0	0	0	0	YES	YES	YES
1MK	51	NO	NO	NO	NO	NO	YES	0	1275	7	0	100	YES	NO	NO
1ML	76	NO	NO	NO	NO	NO	NO	0	0	0	0	0	YES	YES	YES
1MM	41	NO	NO	NO	NO	NO	NO	0	0	0	0	0	YES	YES	YES
1MN	50	NO	NO	NO	NO	NO	NO	0	0	0	0	0	YES	YES	YES
1MO	50	NO	NO	NO	NO	NO	NO	0	0	0	0	0	YES	YES	YES
1MQ	60	NO	NO	NO	NO	NO	NO	0	0	0	0	0	YES	YES	YES
1MR	17	NO	NO	NO	NO	NO	NO	0	0	0	0	0	YES	YES	YES
1MS	34	NO	NO	NO	NO	NO	NO	0	0	0	0	0	YES	YES	YES
1MT	63	NO	NO	NO	NO	NO	NO	0	0	0	0	0	YES	YES	YES
1MU	36	NO	NO	NO	NO	NO	NO	0	0	0	0	0	YES	YES	YES
1MV	41	NO	NO	NO	NO	NO	NO	0	0	0	0	0	YES	YES	YES
1MW	39	NO	NO	NO	NO	NO	NO	0	0	0	0	0	YES	YES	YES
1MX	43	NO	NO	NO	NO	NO	NO	0	0	0	0	0	YES	YES	YES
1MY	53	NO	NO	NO	NO	NO	NO	0	0	0	0	0	YES	YES	YES
1MZ	13	NO	NO	NO	NO	NO	NO	0	0	0	4	0	NO	YES	YES
1N0	40	NO	NO	NO	NO	NO	NO	0	0	0	0	0	YES	YES	YES
1N1	59	NO	NO	NO	NO	NO	NO	0	0	0	0	0	YES	YES	YES
1N2	28	NO	NO	NO	NO	NO	NO	0	0	0	0	0	YES	YES	YES
1N3	55	NO	NO	NO	NO	NO	NO	0	0	0	0	0	YES	YES	YES
1N4	27	NO	NO	NO	NO	NO	NO	0	0	0	0	0	YES	YES	YES
1N5	26	NO	NO	NO	NO	NO	NO	0	0	0	0	0	YES	YES	YES
1N6	51	NO	NO	NO	NO	NO	NO	0	0	0	0	0	YES	YES	YES
1N7	102	NO	NO	NO	NO	NO	NO	528	0	0	66	0	NO	YES	YES
1N8	72	NO	NO	NO	NO	NO	NO	0	0	0	0	0	YES	YES	YES
1N9	96	NO	NO	NO	NO	NO	NO	0	0	0	0	0	YES	YES	YES
1NA	33	YES	NO	NO	NO	NO	NO	0	0	0	0	0	YES	YES	YES
1NB	28	NO	NO	NO	NO	NO	NO	0	0	0	0	0	YES	YES	YES
1ND	46	NO	NO	NO	NO	NO	NO	0	0	0	0	0	YES	YES	YES
1NE	42	NO	NO	NO	NO	NO	NO	0	0	0	0	0	YES	YES	YES
1NF	46	NO	NO	NO	NO	NO	NO	0	0	0	0	0	YES	YES	YES
1NG	49	NO	NO	NO	NO	NO	NO	0	0	0	0	0	YES	YES	YES
1NH	65	NO	NO	NO	NO	NO	NO	0	0	0	0	0	YES	YES	YES
1NI	116	YES	NO	NO	NO	NO	NO	0	0	0	0	0	YES	YES	YES
1NJ	70	NO	NO	NO	NO	NO	NO	0	0	0	0	0	YES	YES	YES
1NK	72	NO	NO	NO	NO	NO	NO	0	0	0	0	0	YES	YES	YES
1NL	69	NO	NO	NO	NO	NO	NO	0	0	0	0	0	YES	YES	YES
1NM	45	NO	NO	NO	NO	NO	NO	0	0	0	0	0	YES	YES	YES
1NN	51	NO	NO	NO	NO	NO	NO	0	0	0	0	0	YES	YES	YES
1NO	48	NO	NO	NO	NO	NO	NO	0	0	0	0	0	YES	YES	YES
1NP	19	NO	NO	NO	NO	NO	NO	0	0	0	0	0	YES	YES	YES
1NQ	59	NO	NO	NO	NO	NO	NO	0	0	0	0	0	YES	YES	YES
1NR	54	NO	NO	NO	NO	NO	NO	0	0	0	0	0	YES	YES	YES
1NS	46	NO	NO	NO	NO	NO	NO	0	0	0	0	0	YES	YES	YES
1NT	43	NO	NO	NO	NO	NO	NO	0	0	0	0	0	YES	YES	YES
1NU	44	NO	NO	NO	NO	NO	NO	0	0	0	0	0	YES	YES	YES
1NV	48	NO	NO	NO	NO	NO	NO	0	0	0	0	0	YES	YES	YES
1NW	57	NO	NO	NO	NO	NO	NO	0	0	0	0	0	YES	YES	YES
1NX	56	NO	NO	NO	NO	NO	NO	0	0	0	0	0	YES	YES	YES
1NY	53	NO	NO	NO	NO	NO	NO	0	0	0	0	0	YES	YES	YES
1NZ	55	NO	NO	NO	NO	NO	NO	0	0	0	0	0	YES	YES	YES
1O0	53	NO	NO	NO	NO	NO	NO	0	0	0	0	0	YES	YES	YES
1O1	47	NO	NO	NO	NO	NO	NO	0	0	0	0	0	YES	YES	YES
1O2	133	NO	NO	NO	NO	NO	NO	0	0	0	0	0	YES	YES	YES
1O3	41	NO	NO	NO	NO	NO	NO	0	0	0	0	0	YES	YES	YES
1O5	50	NO	NO	NO	NO	NO	NO	0	0	0	0	0	YES	YES	YES
1O6	58	NO	NO	NO	NO	NO	NO	0	0	0	0	0	YES	YES	YES
1O8	44	NO	NO	NO	NO	NO	NO	0	0	0	0	0	YES	YES	YES
1O9	67	NO	NO	NO	NO	NO	NO	0	0	0	0	0	YES	YES	YES
1OA	44	NO	NO	NO	NO	NO	NO	0	0	0	0	0	YES	YES	YES
1OB	43	NO	NO	NO	NO	NO	NO	0	0	0	0	0	YES	YES	YES
1OC	61	NO	NO	NO	NO	NO	NO	0	0	0	0	0	YES	YES	YES
1OD	79	NO	NO	NO	NO	NO	NO	0	0	0	0	0	YES	YES	YES
1OG	48	NO	NO	NO	NO	NO	NO	0	0	0	0	0	YES	YES	YES
1OH	32	NO	NO	NO	NO	NO	NO	0	0	0	0	0	YES	YES	YES
1OJ	71	NO	NO	NO	NO	NO	NO	0	0	0	0	0	YES	YES	YES
1OK	68	NO	NO	NO	NO	NO	NO	0	0	0	0	0	YES	YES	YES
1OL	35	NO	NO	NO	NO	NO	NO	0	0	0	0	0	YES	YES	YES
1OM	52	NO	NO	NO	NO	NO	NO	0	0	0	0	0	YES	YES	YES
1ON	18	NO	NO	NO	NO	NO	NO	0	0	0	0	0	YES	YES	YES
1OO	45	NO	NO	NO	NO	NO	NO	0	0	0	0	0	YES	YES	YES
1OP	40	NO	NO	NO	NO	NO	NO	1	0	0	4	0	YES	YES	YES
1OQ	28	NO	NO	NO	NO	NO	NO	0	0	0	0	0	YES	YES	YES
1OR	52	NO	NO	NO	NO	NO	NO	0	0	0	0	0	YES	YES	YES
1OS	27	NO	NO	NO	NO	NO	NO	0	0	0	0	0	YES	YES	YES
1OT	29	NO	NO	NO	NO	NO	NO	0	0	0	0	0	YES	YES	YES
1OU	29	NO	NO	NO	NO	NO	NO	0	0	0	0	0	YES	YES	YES
1OV	28	NO	NO	NO	NO	NO	NO	0	0	0	0	0	YES	YES	YES
1OX	33	NO	NO	NO	NO	NO	NO	0	0	0	0	0	YES	YES	YES
1OY	68	NO	NO	NO	NO	NO	NO	0	0	0	0	0	YES	YES	YES
1P0	52	NO	NO	NO	NO	NO	NO	0	0	0	0	0	YES	YES	YES
1P1	146	NO	NO	NO	NO	NO	NO	0	0	0	0	0	YES	YES	YES
1P2	148	NO	NO	NO	NO	NO	NO	0	0	0	0	0	YES	YES	YES
1P3	25	NO	NO	NO	NO	NO	NO	0	0	0	0	0	YES	YES	YES
1P4	61	NO	NO	NO	NO	NO	NO	0	0	0	0	0	YES	YES	YES
1P5	55	NO	NO	NO	NO	NO	NO	0	0	0	0	0	YES	YES	YES
1P6	42	NO	NO	NO	NO	NO	NO	0	0	0	0	0	YES	YES	YES
1P7	17	NO	NO	NO	NO	NO	NO	0	0	0	0	0	YES	YES	YES
1P8	17	NO	NO	NO	NO	NO	NO	0	0	0	0	0	YES	YES	YES
1P9	52	NO	NO	NO	NO	NO	NO	0	0	0	0	0	YES	YES	YES
1PA	29	NO	NO	NO	NO	NO	NO	0	0	0	0	0	YES	YES	YES
1PB	32	NO	NO	NO	NO	NO	NO	0	0	0	0	0	YES	YES	YES
1PC	43	NO	NO	NO	NO	NO	NO	0	0	0	0	0	YES	YES	YES
1PD	57	NO	NO	NO	NO	NO	NO	0	0	0	0	0	YES	YES	YES
1PE	38	NO	NO	NO	NO	NO	NO	0	0	0	0	0	YES	YES	YES
1PF	64	NO	NO	NO	NO	NO	NO	0	0	0	0	0	YES	YES	YES
1PG	41	NO	NO	NO	NO	NO	NO	0	0	0	0	0	YES	YES	YES
1PH	47	NO	NO	NO	NO	NO	NO	0	0	0	0	0	YES	YES	YES
1PI	32	NO	NO	NO	NO	NO	NO	0	0	0	0	0	YES	YES	YES
1PJ	26	NO	NO	NO	NO	NO	NO	0	0	0	0	0	YES	YES	YES
1PK	23	NO	NO	NO	NO	NO	NO	0	0	0	0	0	YES	YES	YES
1PL	39	NO	NO	NO	NO	NO	NO	0	0	0	0	0	YES	YES	YES
1PM	60	NO	NO	NO	NO	NO	NO	0	0	0	0	0	YES	YES	YES
1PN	37	NO	NO	NO	NO	NO	NO	0	0	0	0	0	YES	YES	YES
1PO	83	NO	NO	NO	NO	NO	NO	0	0	0	0	0	YES	YES	YES
1PP	47	NO	NO	NO	NO	NO	NO	0	0	0	0	0	YES	YES	YES
1PQ	40	NO	NO	NO	NO	NO	NO	0	0	0	0	0	YES	YES	YES
1PR	66	NO	NO	NO	NO	NO	NO	0	0	0	0	0	YES	YES	YES
1PS	24	NO	NO	NO	NO	NO	NO	0	0	0	0	0	YES	YES	YES
1PT	23	NO	NO	NO	NO	NO	YES	0	253	0	0	44	NO	NO	NO
1PU	39	NO	NO	NO	NO	NO	NO	0	0	0	0	0	YES	YES	YES
1PV	64	NO	NO	NO	NO	NO	NO	0	0	0	0	0	YES	NO	NO
1PW	68	NO	NO	NO	NO	NO	NO	0	0	0	0	0	YES	YES	YES
1PX	110	NO	NO	NO	NO	NO	NO	0	0	0	0	0	YES	YES	YES
1PY	20	YES	NO	NO	NO	NO	NO	0	0	0	0	0	YES	YES	YES
1PZ	98	NO	NO	NO	NO	NO	NO	0	0	0	0	0	YES	YES	YES
1Q0	114	NO	NO	NO	NO	NO	NO	0	0	0	0	0	YES	YES	YES
1Q1	29	NO	NO	NO	NO	NO	NO	0	0	0	0	0	YES	YES	YES
1Q2	31	NO	NO	NO	NO	NO	NO	0	0	0	0	0	YES	YES	YES
1Q3	39	NO	NO	NO	NO	NO	NO	0	0	0	0	0	YES	YES	YES
1Q4	34	NO	NO	NO	NO	NO	NO	0	0	0	0	0	YES	YES	YES
1Q5	54	NO	NO	NO	NO	NO	NO	0	0	0	0	0	YES	YES	YES
1Q6	49	NO	NO	NO	NO	NO	NO	0	0	0	0	0	YES	YES	YES
1Q7	49	NO	NO	NO	NO	NO	NO	0	0	0	0	0	YES	YES	YES
1Q8	20	NO	NO	NO	NO	NO	NO	0	0	0	0	0	YES	YES	YES
1Q9	35	NO	NO	NO	NO	NO	NO	0	0	0	0	0	YES	YES	YES
1QA	42	NO	NO	NO	NO	NO	NO	0	0	0	0	0	YES	YES	YES
1QB	26	NO	NO	NO	NO	NO	NO	0	0	0	0	0	YES	YES	YES
1QC	62	NO	NO	NO	NO	NO	NO	0	0	0	0	0	YES	YES	YES
1QE	52	NO	NO	NO	NO	NO	NO	0	0	0	0	0	YES	YES	YES
1QF	63	NO	NO	NO	NO	NO	NO	0	0	0	0	0	YES	YES	YES
1QG	44	NO	NO	NO	NO	NO	NO	0	0	0	0	0	YES	YES	YES
1QJ	32	NO	NO	NO	NO	NO	NO	0	0	0	0	0	YES	YES	YES
1QK	58	NO	NO	NO	NO	NO	NO	0	0	0	0	0	NO	YES	YES
1QM	41	NO	NO	NO	NO	NO	NO	0	0	0	0	0	YES	YES	YES
1QN	39	NO	NO	NO	NO	NO	NO	0	0	0	0	0	YES	YES	YES
1QO	34	NO	NO	NO	NO	NO	NO	0	0	0	0	0	YES	YES	YES
1QP	24	NO	NO	NO	NO	NO	NO	0	0	0	0	0	YES	YES	YES
1QQ	19	NO	NO	NO	NO	NO	NO	0	0	0	0	0	YES	YES	YES
1QR	50	NO	NO	NO	NO	NO	NO	0	0	0	0	0	YES	YES	YES
1QS	45	NO	NO	NO	NO	NO	NO	0	0	0	0	0	YES	YES	YES
1QT	81	NO	NO	NO	NO	NO	NO	0	0	0	0	0	YES	YES	YES
1QU	81	NO	NO	NO	NO	NO	NO	0	0	0	0	0	YES	YES	YES
1QV	19	NO	NO	NO	NO	NO	NO	0	0	0	0	0	YES	YES	YES
1QW	49	NO	NO	NO	NO	NO	NO	0	0	0	0	0	YES	YES	YES
1QX	54	NO	NO	NO	NO	NO	NO	1	0	1	4	0	YES	YES	YES
1QY	60	NO	NO	NO	NO	NO	NO	1	0	1	4	0	YES	YES	YES
1QZ	57	NO	NO	NO	NO	NO	NO	0	0	0	0	0	YES	YES	YES
1R0	54	NO	NO	NO	NO	NO	NO	0	0	0	0	0	YES	YES	YES
1R1	66	NO	NO	NO	NO	NO	NO	1	0	1	4	0	YES	YES	YES
1R2	29	NO	NO	NO	NO	NO	NO	0	0	0	0	0	YES	YES	YES
1R3	79	NO	NO	NO	NO	NO	NO	1	0	1	4	0	YES	YES	YES
1R4	54	NO	NO	NO	NO	NO	NO	0	0	0	0	0	YES	YES	YES
1R5	29	NO	NO	NO	NO	NO	NO	0	0	0	0	0	YES	YES	YES
1R6	82	NO	NO	NO	NO	NO	NO	0	0	0	0	0	YES	YES	YES
1R7	64	NO	NO	NO	NO	NO	NO	0	0	0	0	0	YES	YES	YES
1R8	78	NO	NO	NO	NO	NO	NO	0	0	0	0	0	YES	YES	YES
1R9	46	NO	NO	NO	NO	NO	NO	0	0	0	0	0	YES	YES	YES
1RA	53	NO	NO	NO	NO	NO	NO	0	0	0	0	0	YES	YES	YES
1RB	37	NO	NO	NO	NO	NO	NO	0	0	0	0	0	YES	YES	YES
1RC	42	NO	NO	NO	NO	NO	NO	0	0	0	0	0	YES	YES	YES
1RD	71	NO	NO	NO	NO	NO	NO	0	0	0	0	0	YES	YES	YES
1RE	62	NO	NO	NO	NO	NO	NO	0	0	0	0	0	YES	YES	YES
1RF	25	NO	NO	NO	NO	NO	NO	0	0	0	0	0	YES	NO	NO
1RG	60	NO	NO	NO	NO	NO	NO	0	0	0	0	0	YES	YES	YES
1RH	74	NO	NO	NO	NO	NO	NO	0	0	0	0	0	YES	YES	YES
1RK	73	NO	NO	NO	NO	NO	NO	0	0	0	0	0	YES	YES	YES
1RL	126	NO	NO	NO	NO	NO	NO	0	0	0	0	0	YES	YES	YES
1RM	145	NO	NO	NO	NO	NO	NO	0	0	0	0	0	YES	YES	YES
1RN	43	NO	NO	NO	NO	NO	NO	1	0	0	4	0	YES	YES	YES
1RO	37	NO	NO	NO	NO	NO	NO	0	0	0	0	0	YES	YES	YES
1RP	37	NO	NO	NO	NO	NO	NO	0	0	0	0	0	YES	YES	YES
1RQ	66	NO	NO	NO	NO	NO	NO	0	0	0	0	0	YES	YES	YES
1RR	97	NO	NO	NO	NO	NO	NO	0	0	0	0	0	YES	YES	YES
1RS	33	NO	NO	NO	NO	NO	NO	0	0	0	0	0	YES	YES	YES
1RT	16	NO	NO	NO	NO	NO	NO	0	0	0	0	0	YES	YES	YES
1RU	55	NO	NO	NO	NO	NO	NO	0	0	0	0	0	YES	YES	YES
1RV	27	NO	NO	NO	NO	NO	NO	0	0	0	0	0	YES	YES	YES
1RY	41	NO	NO	NO	NO	NO	NO	0	0	0	0	0	YES	YES	YES
1RZ	41	NO	NO	NO	NO	NO	NO	0	0	0	0	0	YES	YES	YES
1S0	44	NO	NO	NO	NO	NO	NO	0	0	0	0	0	YES	YES	YES
1S1	38	NO	NO	NO	NO	NO	NO	0	0	0	0	0	YES	YES	YES
1S3	26	NO	NO	NO	NO	NO	NO	0	0	0	0	0	YES	YES	YES
1S5	49	NO	NO	NO	NO	NO	NO	0	0	0	0	0	YES	YES	YES
1S6	49	NO	NO	NO	NO	NO	NO	0	0	0	0	0	YES	YES	YES
1S7	40	NO	NO	NO	NO	NO	NO	0	0	0	0	0	YES	YES	YES
1S8	60	NO	NO	NO	NO	NO	NO	0	0	0	0	0	YES	YES	YES
1S9	53	NO	NO	NO	NO	NO	NO	0	0	0	0	0	YES	YES	YES
1SA	14	NO	NO	NO	NO	NO	NO	0	0	0	0	0	YES	YES	YES
1SB	37	NO	NO	NO	NO	NO	NO	0	0	0	0	0	YES	YES	YES
1SC	35	NO	NO	NO	NO	NO	NO	0	0	0	0	0	YES	YES	YES
1SD	28	NO	NO	NO	NO	NO	NO	0	0	0	0	0	YES	YES	YES
1SE	42	NO	NO	NO	NO	NO	NO	0	0	0	0	0	YES	YES	YES
1SF	26	NO	NO	NO	NO	NO	NO	0	0	0	0	0	YES	YES	YES
1SG	53	NO	NO	NO	NO	NO	NO	0	0	0	0	0	YES	YES	YES
1SH	19	NO	NO	NO	NO	NO	NO	0	0	0	0	0	YES	YES	YES
1SJ	49	NO	NO	NO	NO	NO	NO	0	0	0	0	0	YES	YES	YES
1SL	58	NO	NO	NO	NO	NO	NO	0	0	0	0	0	YES	YES	YES
1SM	41	NO	NO	NO	NO	NO	NO	0	0	0	0	0	YES	YES	YES
1SN	58	NO	NO	NO	NO	NO	NO	0	0	0	0	0	YES	YES	YES
1SO	58	NO	NO	NO	NO	NO	NO	0	0	0	0	0	YES	YES	YES
1SP	19	NO	NO	NO	NO	NO	NO	0	0	0	0	0	YES	YES	YES
1SQ	19	NO	NO	NO	NO	NO	NO	0	0	0	0	0	YES	YES	YES
1SS	41	NO	NO	NO	NO	NO	NO	0	0	0	0	0	NO	YES	YES
1ST	60	NO	NO	NO	NO	NO	NO	0	0	0	0	0	YES	YES	YES
1SU	57	NO	NO	NO	NO	NO	NO	0	0	0	0	0	YES	YES	YES
1SV	36	NO	NO	NO	NO	NO	NO	0	0	0	0	0	NO	YES	YES
1SW	56	NO	NO	NO	NO	NO	NO	0	0	0	0	0	YES	YES	YES
1SX	39	NO	NO	NO	NO	NO	NO	0	0	0	0	0	YES	YES	YES
1SY	69	NO	NO	NO	NO	NO	NO	0	0	0	0	0	YES	YES	YES
1SZ	160	NO	NO	NO	NO	NO	NO	0	0	0	0	0	YES	YES	YES
1T4	33	NO	NO	NO	NO	NO	NO	0	0	0	0	0	YES	YES	YES
1T5	82	NO	NO	NO	NO	NO	NO	0	0	0	0	0	YES	YES	YES
1T6	66	NO	NO	NO	NO	NO	NO	0	0	0	0	0	YES	YES	YES
1T7	61	NO	NO	NO	NO	NO	NO	0	0	0	0	0	YES	YES	YES
1T8	107	NO	NO	NO	NO	NO	NO	0	0	0	0	0	YES	YES	YES
1T9	86	NO	NO	NO	NO	NO	NO	78	0	0	26	0	YES	YES	YES
1TB	44	NO	NO	NO	NO	NO	NO	0	0	0	0	0	YES	YES	YES
1TC	60	NO	NO	NO	NO	NO	NO	0	0	0	0	0	YES	YES	YES
1TD	31	NO	NO	NO	NO	NO	NO	0	0	0	0	0	YES	YES	YES
1TE	46	NO	NO	NO	NO	NO	NO	0	0	0	0	0	YES	YES	YES
1TJ	36	NO	NO	NO	NO	NO	NO	0	0	0	0	0	YES	YES	YES
1TL	38	NO	NO	NO	NO	NO	NO	0	0	0	0	0	YES	YES	YES
1TM	33	NO	NO	NO	NO	NO	NO	0	0	0	0	0	YES	YES	YES
1TN	44	NO	NO	NO	NO	NO	NO	6	0	0	8	0	YES	YES	YES
1TP	58	NO	NO	NO	NO	NO	NO	1	0	0	0	0	YES	YES	YES
1TQ	32	NO	NO	NO	NO	NO	NO	0	0	0	0	0	YES	YES	YES
1TR	46	NO	NO	NO	NO	NO	NO	0	0	0	0	0	YES	YES	YES
1TS	81	NO	NO	NO	NO	NO	NO	0	0	0	0	0	YES	YES	YES
1TT	53	NO	NO	NO	NO	NO	NO	0	0	0	0	0	YES	YES	YES
1TU	30	NO	NO	NO	NO	NO	NO	0	0	0	0	0	YES	YES	YES
1TW	41	NO	NO	NO	NO	NO	NO	1	0	0	4	0	YES	NO	NO
1TX	28	NO	NO	NO	NO	NO	NO	1	0	0	4	0	YES	YES	YES
1TY	41	NO	NO	NO	NO	NO	NO	0	0	0	2	0	YES	YES	YES
1TZ	50	NO	NO	NO	NO	NO	NO	0	0	0	0	0	YES	YES	YES
1U0	53	NO	NO	NO	NO	NO	NO	0	0	0	0	0	YES	YES	YES
1U1	17	NO	NO	NO	NO	NO	NO	0	0	0	0	0	YES	YES	YES
1U2	39	NO	NO	NO	NO	NO	NO	0	0	0	0	0	YES	YES	YES
1U3	31	NO	NO	NO	NO	NO	NO	0	0	0	0	0	YES	YES	YES
1U4	67	NO	NO	NO	NO	NO	NO	0	0	0	0	0	YES	YES	YES
1U5	28	NO	NO	NO	NO	NO	NO	0	0	0	0	0	YES	YES	YES
1U6	25	NO	NO	NO	NO	NO	NO	0	0	0	0	0	YES	YES	YES
1U7	38	NO	NO	NO	NO	NO	NO	0	0	0	0	0	YES	YES	YES
1U8	37	NO	NO	NO	NO	NO	NO	190	0	0	42	0	YES	YES	YES
1U9	44	NO	NO	NO	NO	NO	NO	0	0	0	0	0	YES	YES	YES
1UA	35	NO	NO	NO	NO	NO	NO	0	0	0	0	0	YES	YES	YES
1UC	20	NO	NO	NO	NO	NO	NO	0	0	0	0	0	YES	YES	YES
[truncated: 19,738 more rows]

## Sheet: molecules_passing_preproc_crit.
000
001
002
003
004
005
006
007
008
009
00A
00B
00C
00D
00E
00F
00G
00H
00I
00J
00K
00L
00M
00N
00P
00Q
00R
00S
00T
00X
00Y
010
012
014
015
016
017
018
01A
01B
01C
01G
01H
01I
01K
01O
01P
01Q
01R
01S
01T
01U
01V
01W
020
022
023
024
026
027
028
02C
02D
02F
02G
02H
02N
02R
02T
02W
02Z
031
032
033
034
035
036
038
039
03A
03B
03C
03D
03E
03F
03G
03H
03I
03K
03L
03M
03N
03P
03Q
03T
03U
03V
03W
03X
03Y
03Z
040
041
043
044
045
046
047
048
049
04A
04B
04C
04D
04G
04H
04J
04K
04L
04N
04O
04P
04Q
04S
04T
04V
04X
04Z
051
053
054
055
056
057
058
059
05B
05N
05R
05S
05T
05U
05W
060
062
064
065
066
068
069
06B
06F
06H
06J
06S
06T
06U
06V
06W
06X
06Z
070
071
072
073
074
075
076
077
078
079
07B
07H
07J
07K
07L
07M
07N
07P
07Q
07R
07S
07U
07V
07Z
082
083
084
085
087
088
08B
08C
08D
08E
08F
08H
08J
08K
08L
08P
08Q
08R
08S
08W
08X
08Y
08Z
091
092
093
094
095
096
097
098
099
09A
09B
09D
09E
09F
09G
09H
09J
09K
09L
09M
09N
09O
09P
09Q
09R
09S
09T
09U
09V
09Z
0A
0A0
0A1
0A3
0A4
0A6
0A7
0A8
0A9
0AB
0AD
0AF
0AG
0AH
0AI
0AJ
0AK
0AO
0AP
0AS
0B1
0B2
0B3
0B4
0BB
0BD
0BI
0BM
0BN
0BR
0BU
0BV
0BW
0BX
0BY
0BZ
0C
0C0
0C1
0C2
0C3
0C4
0C5
0C6
0C7
0C8
0C9
0CA
0CB
0CE
0CG
0CJ
0CK
0CL
0CM
0CN
0CO
0CP
0CR
0CT
0CU
0CV
0CX
0CZ
0D1
0D2
0D3
0D6
0D8
0DA
0DB
0DC
0DF
0DG
0DI
0DJ
0DN
0DO
0DQ
0DS
0DT
0DU
0DV
0DX
0DY
0E0
0E1
0E7
0E8
0E9
0EC
0ED
0EF
0EJ
0EN
0EO
0ET
0EU
0EY
0F0
0F1
0F3
0F4
0F7
0F9
0FA
0FG
0FI
0FK
0FL
0FN
0FO
0FP
0FQ
0FR
0FS
0FT
0FU
0FV
0FW
0FX
0FZ
0G
0G0
0G1
0G2
0G4
0G7
0G8
0GA
0GD
0GE
0GH
0GM
0GO
0GQ
0GR
0GS
0GT
0GU
0GV
0GX
0GY
0GZ
0H3
0H4
0H5
0H6
0H7
0H8
0H9
0HD
0HH
0HL
0HN
0HO
0HT
0HV
0HX
0HY
0CH
0IN
0IU
0IV
0IW
0J2
0J3
0J4
0J5
0J6
0J7
0J8
0J9
0JA
0JB
0JD
0JE
0JF
0JG
0JH
0JJ
0JK
0JL
0JM
0JN
0JO
0JP
0JQ
0JR
0JU
0JV
0JW
0JX
0K0
0K1
0K2
0K3
0K5
0K6
0K7
0K9
0KB
0KC
0KD
0KE
0KF
0KG
0KH
0KJ
0KK
0KL
0KM
0KN
0KO
0KP
0KQ
0KR
0KS
0KT
0KU
0KV
0KW
0KX
0KY
0L0
0L1
0L3
0L4
0L5
0L6
0L7
0L8
0L9
0LA
0LB
0LC
0LD
0LG
0LH
0LI
0LJ
0LK
0LL
0LM
0LN
0LO
0LP
0LQ
0LR
0LS
0LT
0LU
0LV
0LW
0LX
0LY
0LZ
0M1
0M2
0M3
0M4
0M5
0M6
0M7
0M8
0M9
0MA
0MB
0MC
0MD
0ME
0MF
0MH
0MJ
0MK
0MM
0MN
0MO
0MP
0MQ
0MR
0MS
0MT
0MV
0MW
0MX
0MY
0MZ
0N0
0N1
0N2
0N5
0N6
0N7
0N8
0N9
0NC
0NF
0NH
0NJ
0NK
0NL
0NM
0NN
0NQ
0NR
0NS
0NT
0NU
0NV
0NW
0NX
0NY
0NZ
0O1
0O2
0O3
0O4
0O5
0O6
0O7
0OC
0OE
0OF
0OG
0OH
0OJ
0OK
0OL
0OM
0ON
0OO
0OP
0OQ
0OR
0OT
0OU
0OV
0OW
0OX
0OY
0P1
0P4
0P5
0P6
0P8
0PA
0PC
0PF
0PI
0PJ
0PK
0PO
0PP
0PQ
0PX
0PY
0PZ
0Q1
0Q2
0QA
0QB
0QE
0QF
0QG
0QI
0QJ
0QK
0QL
0QN
0QR
0QV
0QW
0QX
0QY
0R0
0R1
0R2
0R3
0R4
0R5
0R6
0R7
0R9
0RA
0RB
0RD
0RE
0RF
0RK
0RM
0RN
0RO
0RP
0RQ
0RR
0RS
0RT
0RU
0RV
0RW
0RX
0RY
0RZ
0S0
0S1
0S2
0S3
0S4
0S5
0S6
0S7
0S8
0S9
0SA
0SB
0SC
0SD
0SE
0SF
0SG
0SH
0SJ
0SK
0SL
0SO
0SQ
0SR
0SS
0ST
0SU
0SV
0SW
0SX
0SY
0SZ
0T0
0T1
0T2
0T3
0T4
0T5
0T6
0T7
0T8
0T9
0TA
0TB
0TF
0TK
0TM
0TO
0TP
0TQ
0TR
0TS
0TT
0TU
0TX
0TZ
0U
0U0
0U3
0U4
0U5
0U6
0U8
0U9
0UB
0UF
0UJ
0UK
0UL
0UM
0UN
0UP
0UQ
0US
0UU
0UV
0UX
0V2
0V4
0V5
0V6
0V7
0V8
0VA
0VB
0VC
0VD
0VE
0VF
0VG
0VH
0VJ
0VK
0VM
0VN
0VO
0VP
0VQ
0VR
0VS
0VT
0VU
0VV
0VW
0VX
0VY
0VZ
0W0
0W1
0W2
0W3
0W7
0W8
0WA
0WB
0WC
0WD
0WE
0WF
0WG
0WH
0WK
0WL
0WM
0WN
0WO
0WP
0WR
0WS
0WT
0WU
0WV
0WW
0WY
0X1
0X2
0X3
0X5
0X6
0X9
0XA
0XB
0XC
0XD
0XE
0XF
0XG
0XH
0XJ
0XM
0XN
0XP
0XR
0XS
0XT
0XU
0XV
0XW
0XX
0XZ
0Y0
0Y1
0Y2
0Y3
0Y4
0Y5
0Y7
0YA
0YB
0YC
0YG
0YH
0YJ
0YN
0YO
0YP
0YQ
0YR
0YS
0YT
0YV
0YW
0YX
0YY
0YZ
0Z0
0Z2
0Z9
0ZA
0ZB
0ZC
0ZD
0ZG
0ZL
0ZN
0ZQ
0ZR
0ZS
0ZT
0ZZ
100
101
103
104
106
107
108
109
10B
10D
10E
10F
10G
10H
10J
10K
10L
10M
10N
10O
10Q
10T
10U
10V
10W
10X
10Y
10Z
110
111
112
113
114
115
116
117
11A
11B
11C
11D
11E
11F
11G
11H
11K
11M
11N
11O
11P
11S
11U
11V
11W
11X
11Y
11Z
125
126
127
128
129
12A
12B
12C
12D
12E
12F
12G
12H
12I
12M
12O
12P
12Q
12R
12S
12T
12U
12V
12Z
130
133
134
135
137
138
139
13A
13C
13D
13E
13F
13I
13J
13K
13L
13M
13N
13P
13Q
13R
13S
13T
13U
13V
13W
13X
13Y
13Z
140
141
142
143
145
146
147
149
14A
14B
14C
14D
14F
14H
14I
14J
14K
14L
14M
14N
14O
14Q
14R
14S
14T
14U
14V
14X
14Y
14Z
150
151
153
154
155
156
157
158
159
15A
15B
15C
15E
15G
15H
15I
15J
15L
15M
15N
15O
15Q
15R
15S
15T
15U
15V
15W
15X
15Z
160
161
162
163
164
165
166
167
168
169
16B
16C
16D
16E
16F
16G
16H
16I
16J
16K
16L
16M
16N
16O
16P
16Q
16R
16S
16T
16U
16V
16W
16X
16Y
16Z
170
171
172
173
174
176
177
178
179
17A
17B
17C
17D
17E
17F
17G
17H
17L
17M
17N
17O
17P
17Q
17R
17S
17T
17U
17V
17W
17X
17Y
17Z
180
181
183
184
185
186
187
189
18A
18B
18C
18D
18E
18F
18G
18H
18I
18J
18K
18L
18M
18N
18O
18P
18Q
18R
18S
18T
18U
18V
18W
18Y
18Z
190
192
196
197
198
199
19A
19B
19C
19D
19E
19F
19G
19H
19J
19K
19L
19M
19N
19O
19P
19Q
19R
19S
19T
19U
19V
19X
19Y
19Z
1A0
1A1
1A2
1A3
1A4
1A5
1A6
1A7
1A8
1A9
1AA
1AB
1AC
1AD
1AE
1AF
1AG
1AH
1AJ
1AK
1AM
1AN
1AO
1AP
1AQ
1AU
1AV
1AW
1AX
1AY
1AZ
1B0
1B1
1B2
1B3
1B4
1B5
1B6
1B7
1B8
1B9
1BA
1BB
1BC
1BD
1BE
1BF
1BG
1BH
1BI
1BJ
1BK
1BL
1BM
1BN
1BO
1BP
1BQ
1BR
1BS
1BT
1BU
1BV
1BW
1BX
1BY
1BZ
1C4
1C5
1C6
1C7
1C8
1C9
1CA
1CB
1CD
1CE
1CF
1CG
1CI
1CJ
1CK
1CM
1CN
1CO
1CP
1CQ
1CR
1CS
1CT
1CV
1CW
1CY
1CZ
1D0
1D1
1D4
1D5
1D6
1D8
1D9
1DA
1DB
1DC
1DD
1DE
1DF
1DG
1DH
1DI
1DJ
1DK
1DL
1DM
1DN
1DO
1DP
1DQ
1DR
1DT
1DU
1DV
1DW
1DX
1DY
1DZ
1E0
1E1
1E2
1E3
1E4
1E5
1E6
1E7
1E8
1E9
1EA
1EB
1ED
1EF
1EG
1EH
1EI
1EJ
1EK
1EL
1EM
1EN
1EO
1EP
1EQ
1ER
1ES
1ET
1EU
1EV
1EW
1EX
1EY
1EZ
1F0
1F1
1F2
1F3
1F4
1F5
1F6
1F7
1F8
1FA
1FB
1FD
1FE
1FF
1FG
1FK
1FM
1FN
1FO
1FP
1FQ
1FR
1FS
1FT
1FV
1FW
1FX
1FY
1FZ
1G0
1G3
1G4
1G5
1G7
1G9
1GA
1GB
1GC
1GD
1GE
1GG
1GH
1GJ
1GK
1GL
1GM
1GN
1GO
1GP
1GQ
1GR
1GS
1GT
1GU
1GV
1GW
1GZ
1H1
1H2
1H3
1H4
1H5
1H6
1H7
1H8
1HA
1HB
1HC
1HD
1HE
1HF
1HG
1HH
1HJ
1HK
1HL
1HM
1HN
1HO
1HP
1HQ
1HR
1HS
1HT
1HU
1HV
1HW
1HX
1HZ
1CH
1IG
1IN
1IP
1IQ
1IR
1IS
1IT
1IU
1J1
1J2
1J3
1J4
1J5
1J6
1J9
1JB
1JC
1JD
1JE
1JF
1JG
1JH
1JJ
1JK
1JL
1JN
1JO
1JP
1JQ
1JR
1JS
1JT
1JU
1JV
1JX
1JY
1JZ
1K0
1K3
1K4
1K5
1K7
1K9
1KA
1KG
1KJ
1KM
1KN
1KO
1KP
1KR
1KS
1KT
1KU
1KV
1KX
1KY
1KZ
1L2
1L4
1L6
1L7
1L8
1L9
1LA
1LB
1LC
1LD
1LE
1LF
1LG
1LI
1LJ
1LL
1LM
1LP
1LQ
1LR
1LS
1LT
1LU
1LW
1LX
1LY
1LZ
1M0
1M1
1M2
1M3
1M4
1M5
1M6
1M7
1M8
1M9
1MA
1MB
1MC
1MD
1ME
1MF
1MG
1MH
1MJ
1ML
1MM
1MN
1MO
1MQ
1MR
1MS
1MT
1MU
1MV
1MW
1MX
1MY
1N0
1N1
1N2
1N3
1N4
1N5
1N6
1N8
1N9
1NB
1ND
1NE
1NF
1NG
1NH
1NJ
1NK
1NL
1NM
1NN
1NO
1NP
1NQ
1NR
1NS
1NT
1NU
1NV
1NW
1NX
1NY
1NZ
1O0
1O1
1O2
1O3
1O5
1O6
1O8
1O9
1OA
1OB
1OC
1OD
1OG
1OH
1OJ
1OK
1OL
1OM
1ON
1OO
1OQ
1OR
1OS
1OT
1OU
1OV
1OX
1OY
1P0
1P1
1P2
1P3
1P4
1P5
1P6
1P7
1P8
1P9
1PA
1PB
1PC
1PD
1PE
1PF
1PG
1PH
1PI
1PJ
1PK
1PL
1PM
1PN
1PO
1PP
1PQ
1PR
1PS
1PU
1PW
1PX
1PZ
1Q0
1Q1
1Q2
1Q3
1Q4
1Q5
1Q6
1Q7
1Q8
1Q9
1QA
1QB
1QC
1QE
1QF
1QG
1QJ
1QM
1QN
1QO
1QP
1QQ
1QR
1QS
1QT
1QU
1QV
1QW
1QZ
1R0
1R2
1R4
1R5
1R6
1R7
1R8
1R9
1RA
1RB
1RC
1RD
1RE
1RG
1RH
1RK
1RL
1RM
1RO
1RP
1RQ
1RR
1RS
1RT
1RU
1RV
1RY
1RZ
1S0
1S1
1S3
1S5
1S6
1S7
1S8
1S9
1SA
1SB
1SC
1SD
1SE
1SF
1SG
1SH
1SJ
1SL
1SM
1SN
1SO
1SP
1SQ
1ST
1SU
1SW
1SX
1SY
1SZ
1T4
1T5
1T6
1T7
1T8
1TB
1TC
1TD
1TE
1TJ
1TL
1TM
1TQ
1TR
1TS
1TT
1TU
1TZ
1U0
1U1
1U2
1U3
1U4
1U5
1U6
1U7
1U9
1UA
1UC
1UD
1UE
1UF
1UG
1UH
1UJ
1UK
1UL
1UN
1UO
1UP
1UQ
1UR
1UT
1UV
1UW
1UX
1UZ
1V0
1V1
1V2
1V3
1V4
1V5
1V6
1V8
1V9
1VA
1VB
1VC
1VD
1VE
1VF
1VG
1VJ
1VK
1VM
1VN
1VO
1VP
1VR
1VS
1VT
1VU
1VV
1VW
1VX
1VY
1VZ
1W0
1W1
1W2
1W3
1W6
1W7
1W9
1WB
1WC
1WD
1WE
1WF
1WG
1WH
1WJ
1WK
1WL
1WM
1WN
1WO
1WP
1WQ
1WS
1WX
1WY
1WZ
1X2
1X3
1X4
1X5
1X6
1X7
1X8
1X9
1XA
1XB
1XD
1XE
1XF
1XG
1XH
1XJ
1XL
1XM
1XN
1XO
1XP
1XQ
1XS
1XT
1XU
1XV
1XX
1XY
1Y0
1Y1
1Y5
1Y7
1Y9
1YA
1YC
1YD
1YE
1YF
1YG
1YH
1YJ
1YK
1YL
1YM
1YN
1YO
1YP
1YQ
1YR
1YV
1YW
1YX
1YY
1YZ
1Z0
1Z1
1Z6
1Z7
1Z8
1ZC
1ZG
1ZN
1ZQ
1ZW
1ZZ
200
201
203
204
207
208
209
20A
20B
20C
20D
20E
20F
20G
20H
20J
20K
20M
20N
20O
20P
20Q
20R
20S
20T
20U
20V
20W
20X
20Y
20Z
210
211
212
213
214
215
216
217
219
21A
21B
21C
21D
21E
21G
21H
21J
21K
21L
21M
21N
21O
21Q
21R
21S
21T
21U
21V
21W
21X
21Y
21Z
221
222
223
224
225
226
227
228
229
22A
22C
22E
22F
22G
22H
22J
22K
22L
22M
22N
22O
22P
22Q
22S
22T
22U
22W
22X
22Y
22Z
230
233
234
235
237
238
239
23A
23B
23C
23E
23F
23G
23H
23I
23J
23K
23L
23M
23N
23P
23Q
23R
23T
23U
23V
23W
23X
23Y
23Z
240
241
242
243
244
245
246
247
24A
24B
24D
24E
24F
24G
24H
24K
24L
24P
24Q
24R
24S
[truncated: 15,769 more rows]
