# Supplementary material for: NEEMP: software for validation, accurate calculation and fast parameterization of EEM charges
Source: J Cheminform. 2016 Oct 17;8:57. doi: 10.1186/s13321-016-0171-1 (PMC5067907; doi:10.1186/s13321-016-0171-1)
Supplement: Supplementary file 4 — 10.1186/s13321-016-0171-1 List of molecules. Lists of molecules in all datasets. [file 13321_2016_171_MOESM4_ESM.xlsx]

## Sheet: DTP_small 
NSC_1
NSC_100
NSC_1000
NSC_1001
NSC_1002
NSC_1003
NSC_1004
NSC_1005
NSC_1006
NSC_1007
NSC_1008
NSC_1009
NSC_101
NSC_1010
NSC_1011
NSC_1012
NSC_1013
NSC_1014
NSC_1015
NSC_1016
NSC_1018
NSC_1019
NSC_102
NSC_1020
NSC_1021
NSC_1022
NSC_1023
NSC_1024
NSC_1026
NSC_1028
NSC_1029
NSC_103
NSC_1031
NSC_1034
NSC_1035
NSC_1039
NSC_104
NSC_1040
NSC_1041
NSC_1042
NSC_1044
NSC_1045
NSC_1046
NSC_1047
NSC_105
NSC_1051
NSC_1052
NSC_1053
NSC_1054
NSC_1055
NSC_1057
NSC_1059
NSC_106
NSC_1060
NSC_1065
NSC_1066
NSC_1067
NSC_1068
NSC_1069
NSC_1070
NSC_1075
NSC_1077
NSC_1078
NSC_1080
NSC_1081
NSC_1084
NSC_1085
NSC_1086
NSC_1087
NSC_1089
NSC_109
NSC_1090
NSC_1091
NSC_1092
NSC_1093
NSC_1094
NSC_1095
NSC_1096
NSC_1097
NSC_1098
NSC_1099
NSC_11
NSC_1100
NSC_1102
NSC_1103
NSC_1104
NSC_1105
NSC_1106
NSC_1108
NSC_1109
NSC_111
NSC_1111
NSC_1112
NSC_1115
NSC_1119
NSC_1124
NSC_1126
NSC_1127
NSC_1129
NSC_1134
NSC_1136
NSC_1137
NSC_1138
NSC_1139
NSC_1140
NSC_1142
NSC_1143
NSC_1144
NSC_1145
NSC_1146
NSC_1147
NSC_1148
NSC_1151
NSC_1152
NSC_1154
NSC_1155
NSC_1156
NSC_1157
NSC_1159
NSC_1160
NSC_1162
NSC_1163
NSC_1164
NSC_1166
NSC_1167
NSC_1168
NSC_1169
NSC_1171
NSC_1172
NSC_1173
NSC_1174
NSC_1175
NSC_1178
NSC_1179
NSC_1181
NSC_1182
NSC_1185
NSC_1187
NSC_1189
NSC_1196
NSC_12
NSC_120
NSC_121
NSC_1213
NSC_1215
NSC_1216
NSC_1217
NSC_1218
NSC_1219
NSC_1220
NSC_1221
NSC_1222
NSC_1223
NSC_1224
NSC_1225
NSC_1230
NSC_1231
NSC_1232
NSC_1233
NSC_1234
NSC_1236
NSC_1242
NSC_1243
NSC_1244
NSC_1245
NSC_1246
NSC_1247
NSC_1248
NSC_1249
NSC_1250
NSC_1251
NSC_1254
NSC_1255
NSC_1256
NSC_1257
NSC_1258
NSC_1259
NSC_126
NSC_1260
NSC_1261
NSC_1262
NSC_1263
NSC_1264
NSC_1265
NSC_1266
NSC_1267
NSC_1268
NSC_1269
NSC_1270
NSC_1271
NSC_1272
NSC_1273
NSC_1274
NSC_1275
NSC_1276
NSC_1277
NSC_1278
NSC_1279
NSC_128
NSC_1280
NSC_1281
NSC_1282
NSC_1283
NSC_1284
NSC_1285
NSC_1286
NSC_1287
NSC_129
NSC_130
NSC_1312
NSC_1313
NSC_1314
NSC_1315
NSC_1317
NSC_1318
NSC_1319
NSC_132
NSC_1320
NSC_1321
NSC_1322
NSC_1323
NSC_1324
NSC_1325
NSC_1326
NSC_1327
NSC_1328
NSC_133
NSC_1330
NSC_1331
NSC_1332
NSC_1335
NSC_134
NSC_1344
NSC_1347
NSC_1348
NSC_1349
NSC_135
NSC_1350
NSC_1351
NSC_1352
NSC_1353
NSC_1354
NSC_1355
NSC_1356
NSC_1357
NSC_1359
NSC_136
NSC_1360
NSC_1361
NSC_1362
NSC_1363
NSC_1364
NSC_1365
NSC_1366
NSC_1367
NSC_1369
NSC_137
NSC_1370
NSC_1371
NSC_1372
NSC_1376
NSC_1377
NSC_1378
NSC_1379
NSC_138
NSC_1380
NSC_1381
NSC_1382
NSC_1383
NSC_1384
NSC_1386
NSC_1387
NSC_1388
NSC_1389
NSC_139
NSC_1390
NSC_1393
NSC_1394
NSC_1395
NSC_1399
NSC_14
NSC_140
NSC_1401
NSC_1402
NSC_1407
NSC_1408
NSC_1409
NSC_1410
NSC_1411
NSC_1417
NSC_1420
NSC_1421
NSC_1422
NSC_1423
NSC_1426
NSC_1427
NSC_1428
NSC_1429
NSC_143
NSC_1430
NSC_1431
NSC_1432
NSC_1433
NSC_1434
NSC_1436
NSC_1437
NSC_1438
NSC_1439
NSC_144
NSC_1441
NSC_1447
NSC_1448
NSC_1451
NSC_1453
NSC_1455
NSC_1457
NSC_1458
NSC_1459
NSC_1460
NSC_1461
NSC_1469
NSC_1470
NSC_1471
NSC_1472
NSC_1473
NSC_1474
NSC_1475
NSC_1476
NSC_1479
NSC_1483
NSC_1485
NSC_1486
NSC_1487
NSC_1488
NSC_1489
NSC_149
NSC_1490
NSC_1493
NSC_1494
NSC_1495
NSC_1498
NSC_1499
NSC_15
NSC_1501
NSC_1502
NSC_1504
NSC_1505
NSC_1506
NSC_1508
NSC_1510
NSC_1511
NSC_1513
NSC_1514
NSC_1515
NSC_1516
NSC_1517
NSC_1518
NSC_1520
NSC_1521
NSC_1522
NSC_1523
NSC_1524
NSC_1525
NSC_1526
NSC_1527
NSC_1528
NSC_1529
NSC_1530
NSC_1531
NSC_1532
NSC_1533
NSC_1534
NSC_1535
NSC_1536
NSC_1538
NSC_154
NSC_1541
NSC_1542
NSC_1543
NSC_1545
NSC_1546
NSC_1547
NSC_1548
NSC_1549
NSC_1550
NSC_1551
NSC_1552
NSC_1553
NSC_1554
NSC_1555
NSC_1556
NSC_1558
NSC_1559
NSC_1560
NSC_1561
NSC_1562
NSC_1563
NSC_1564
NSC_1565
NSC_1568
NSC_1570
NSC_1571
NSC_1572
NSC_1573
NSC_1574
NSC_1575
NSC_1576
NSC_1579
NSC_158
NSC_1580
NSC_1581
NSC_1582
NSC_1585
NSC_1587
NSC_1588
NSC_1589
NSC_1590
NSC_1591
NSC_1592
NSC_1594
NSC_1595
NSC_1596
NSC_1597
NSC_1598
NSC_1599
NSC_1600
NSC_1601
NSC_1602
NSC_1603
NSC_1604
NSC_1605
NSC_1609
NSC_1610
NSC_1611
NSC_1612
NSC_1613
NSC_1614
NSC_1615
NSC_1616
NSC_1617
NSC_1618
NSC_1619
NSC_162
NSC_1620
NSC_1621
NSC_1622
NSC_1629
NSC_1634
NSC_1636
NSC_1637
NSC_1640
NSC_1641
NSC_1642
NSC_1646
NSC_1647
NSC_1648
NSC_1649
NSC_165
NSC_1652
NSC_1655
NSC_1656
NSC_1657
NSC_1658
NSC_166
NSC_1660
NSC_1661
NSC_1662
NSC_1663
NSC_1665
NSC_1666
NSC_1667
NSC_1668
NSC_1669
NSC_1670
NSC_1671
NSC_1672
NSC_1673
NSC_1674
NSC_1675
NSC_1676
NSC_1677
NSC_1678
NSC_1679
NSC_1680
NSC_1681
NSC_1682
NSC_1683
NSC_1684
NSC_1685
NSC_1686
NSC_1687
NSC_1688
NSC_1689
NSC_1690
NSC_1691
NSC_1692
NSC_1693
NSC_1694
NSC_1695
NSC_1696
NSC_1697
NSC_17
NSC_1700
NSC_1701
NSC_1703
NSC_1705
NSC_1709
NSC_171
NSC_1730
NSC_1733
NSC_1734
NSC_1737
NSC_1738
NSC_1740
NSC_1747
NSC_1748
NSC_1749
NSC_1750
NSC_1751
NSC_1752
NSC_1753
NSC_1754
NSC_1756
NSC_1757
NSC_1758
NSC_1759
NSC_176
NSC_1760
NSC_1761
NSC_1763
NSC_1764
NSC_1765
NSC_1766
NSC_1767
NSC_1768
NSC_1769
NSC_177
NSC_1770
NSC_1772
NSC_1773
NSC_1774
NSC_1775
NSC_1776
NSC_1778
NSC_1779
NSC_178
NSC_1780
NSC_1781
NSC_1782
NSC_1783
NSC_1784
NSC_1785
NSC_1786
NSC_1788
NSC_1789
NSC_179
NSC_1791
NSC_1792
NSC_1794
NSC_1797
NSC_18
NSC_180
NSC_1800
NSC_1801
NSC_1802
NSC_1803
NSC_1805
NSC_1807
NSC_1808
NSC_1809
NSC_181
NSC_1811
NSC_1812
NSC_182
NSC_183
NSC_1839
NSC_1840
NSC_1841
NSC_1842
NSC_1843
NSC_1846
NSC_1849
NSC_185
NSC_1850
NSC_1854
NSC_1855
NSC_1858
NSC_1859
NSC_186
NSC_1860
NSC_1861
NSC_1862
NSC_1863
NSC_1864
NSC_1865
NSC_1866
NSC_1867
NSC_187
NSC_1870
NSC_1873
NSC_1874
NSC_1875
NSC_1876
NSC_1877
NSC_1878
NSC_1879
NSC_1880
NSC_1881
NSC_1883
NSC_1885
NSC_1886
NSC_1887
NSC_1888
NSC_1889
NSC_1890
NSC_1891
NSC_1892
NSC_1894
NSC_1895
NSC_1896
NSC_1897
NSC_19
NSC_190
NSC_1900
NSC_1901
NSC_1902
NSC_1907
NSC_1908
NSC_191
NSC_1912
NSC_1913
NSC_1914
NSC_1916
NSC_1919
NSC_192
NSC_1921
NSC_1922
NSC_1923
NSC_1924
NSC_1925
NSC_1927
NSC_1928
NSC_1929
NSC_1930
NSC_1931
NSC_1932
NSC_1934
NSC_1935
NSC_1936
NSC_1937
NSC_1939
NSC_194
NSC_1940
NSC_1941
NSC_1942
NSC_1944
NSC_1945
NSC_1946
NSC_1947
NSC_1948
NSC_195
NSC_1950
NSC_1951
NSC_1952
NSC_1953
NSC_1954
NSC_1955
NSC_1956
NSC_1957
NSC_1959
NSC_196
NSC_1960
NSC_1961
NSC_1962
NSC_1963
NSC_1964
NSC_1965
NSC_1966
NSC_1967
NSC_1968
NSC_1969
NSC_197
NSC_1970
NSC_1971
NSC_1972
NSC_1973
NSC_1974
NSC_1975
NSC_1976
NSC_1977
NSC_1978
NSC_1979
NSC_198
NSC_1980
NSC_1981
NSC_1983
NSC_1984
NSC_1986
NSC_1987
NSC_1988
NSC_1989
NSC_1991
NSC_1992
NSC_2
NSC_20
NSC_200
NSC_2011
NSC_2013
NSC_2014
NSC_2015
NSC_2019
NSC_2020
NSC_2024
NSC_2025
NSC_2026
NSC_2027
NSC_2028
NSC_203
NSC_2030
NSC_2032
NSC_2034
NSC_2035
NSC_2036
NSC_2037
NSC_2038
NSC_2039
NSC_2041
NSC_2042
NSC_2044
NSC_2046
NSC_2049
NSC_205
NSC_2052
NSC_2053
NSC_2056
NSC_2057
NSC_2058
NSC_206
NSC_2060
NSC_2061
NSC_2063
NSC_2064
NSC_2065
NSC_2066
NSC_2067
NSC_2068
NSC_2069
NSC_207
NSC_2070
NSC_2071
NSC_2072
NSC_2074
NSC_2075
NSC_2077
NSC_2079
NSC_2080
NSC_2081
NSC_2082
NSC_2083
NSC_2085
NSC_2086
NSC_209
NSC_2090
NSC_2092
NSC_2093
NSC_2096
NSC_2097
NSC_2099
NSC_21
NSC_210
NSC_2100
NSC_2102
NSC_2103
NSC_2104
NSC_2105
NSC_2106
NSC_2107
NSC_2108
NSC_2109
NSC_211
NSC_2111
NSC_2112
NSC_2113
NSC_2115
NSC_2117
NSC_2119
NSC_2121
NSC_2122
NSC_2123
NSC_2126
NSC_2127
NSC_2129
NSC_213
NSC_2130
NSC_2132
NSC_2133
NSC_2134
NSC_2135
NSC_2138
NSC_2139
NSC_214
NSC_2140
NSC_2141
NSC_2142
NSC_2143
NSC_2144
NSC_2145
NSC_2146
NSC_2147
NSC_2148
NSC_2149
NSC_215
NSC_2150
NSC_2151
NSC_2152
NSC_2153
NSC_2154
NSC_2155
NSC_2156
NSC_2157
NSC_2158
NSC_2159
NSC_216
NSC_2160
NSC_2162
NSC_2163
NSC_2164
NSC_2166
NSC_2169
NSC_2170
NSC_2171
NSC_2173
NSC_2174
NSC_2175
NSC_2176
NSC_2177
NSC_2179
NSC_2184
NSC_2186
NSC_2187
NSC_2188
NSC_219
NSC_2190
NSC_2191
NSC_2192
NSC_2193
NSC_2194
NSC_2195
NSC_2197
NSC_2198
NSC_2199
NSC_22
NSC_220
NSC_2200
NSC_2202
NSC_2203
NSC_2204
NSC_2205
NSC_2206
NSC_2207
NSC_2208
NSC_2209
NSC_2210
NSC_2211
NSC_2212
NSC_2214
NSC_2215
NSC_2220
NSC_2221
NSC_2224
NSC_2227
NSC_2228
NSC_223
NSC_2230
NSC_2232
NSC_2233
NSC_2235
NSC_2236
NSC_2240
NSC_2241
NSC_2242
NSC_2243
NSC_2244
NSC_2245
NSC_2246
NSC_2247
NSC_2249
NSC_225
NSC_2250
NSC_2251
NSC_2252
NSC_2254
NSC_2256
NSC_2257
NSC_2258
NSC_2259
NSC_226
NSC_2260
NSC_2261
NSC_2262
NSC_2264
NSC_2265
NSC_2267
NSC_2268
NSC_2269
NSC_2270
NSC_2271
NSC_2272
NSC_2273
NSC_2276
NSC_2277
NSC_2278
NSC_2279
NSC_228
NSC_2283
NSC_2285
NSC_2287
NSC_2288
NSC_2289
NSC_229
NSC_2290
NSC_2292
NSC_2295
NSC_2296
NSC_2297
NSC_2298
NSC_23
NSC_230
NSC_2300
NSC_2301
NSC_2303
NSC_2304
NSC_2305
NSC_2306
NSC_2307
NSC_2308
NSC_2309
NSC_231
NSC_2310
NSC_2311
NSC_2312
NSC_2313
NSC_2315
NSC_2316
NSC_2317
NSC_2318
NSC_2319
NSC_2320
NSC_2321
NSC_2322
NSC_2323
NSC_2324
NSC_2325
NSC_2326
NSC_2327
NSC_2328
NSC_2329
NSC_233
NSC_2330
NSC_2331
NSC_2332
NSC_2333
NSC_2334
NSC_2335
NSC_2336
NSC_2337
NSC_2341
NSC_2342
NSC_2343
NSC_2344
NSC_2345
NSC_2347
NSC_2348
NSC_2350
NSC_2352
NSC_2353
NSC_2354
NSC_2359
NSC_236
NSC_2362
NSC_2364
NSC_2365
NSC_2369
NSC_2370
NSC_2371
NSC_2372
NSC_2375
NSC_2376
NSC_2377
NSC_2379
NSC_238
NSC_2380
NSC_2381
NSC_2382
NSC_2383
NSC_2384
NSC_2385
NSC_2386
NSC_2387
NSC_2388
NSC_2389
NSC_239
NSC_2390
NSC_2391
NSC_2392
NSC_2393
NSC_2394
NSC_2395
NSC_2396
NSC_2397
NSC_2398
NSC_2399
NSC_240
NSC_2401
NSC_2402
NSC_2403
NSC_2404
NSC_2405
NSC_2406
NSC_2407
NSC_2408
NSC_2409
NSC_241
NSC_2410
NSC_2411
NSC_2412
NSC_2413
NSC_2414
NSC_2415
NSC_2416
NSC_2417
NSC_2418
NSC_2419
NSC_242
NSC_2420
NSC_2421
NSC_2422
NSC_2423
NSC_2424
NSC_2425
NSC_2426
NSC_2427
NSC_2429
NSC_243
NSC_2430
NSC_2433
NSC_2434
NSC_2435
NSC_2436
NSC_2437
NSC_2438
NSC_2439
NSC_2440
NSC_2445
NSC_2446
NSC_2447
NSC_2449
NSC_245
NSC_2452
NSC_2453
NSC_2454
NSC_2457
NSC_2459
NSC_2462
NSC_2463
NSC_2464
NSC_2465
NSC_2466
NSC_2469
NSC_2470
NSC_2471
NSC_2474
NSC_2480
NSC_2482
NSC_2483
NSC_2485
NSC_2486
NSC_2488
NSC_2489
NSC_2490
NSC_2491
NSC_2492
NSC_2493
NSC_2494
NSC_2495
NSC_2496
NSC_2497
NSC_2499
NSC_2500
NSC_2501
NSC_2503
NSC_2504
NSC_2505
NSC_2506
NSC_2509
NSC_251
NSC_2512
NSC_2513
NSC_2514
NSC_2520
NSC_2521
NSC_2522
NSC_2524
NSC_2525
NSC_2526
NSC_2527
NSC_2528
NSC_2529
NSC_2530
NSC_2532
NSC_2536
NSC_2539
NSC_2540
NSC_2541
NSC_2542
NSC_2544
NSC_2545
NSC_2548
NSC_2549
NSC_2552
NSC_2553
NSC_2554
NSC_2555
NSC_2556
NSC_2557
NSC_2558
NSC_2559
NSC_2560
NSC_2561
NSC_2562
NSC_2563
NSC_2564
NSC_2565
NSC_2566
NSC_2567
NSC_2568
NSC_2569
NSC_257
NSC_2570
NSC_2571
NSC_2572
NSC_2573
NSC_2574
NSC_2575
NSC_2576
NSC_2577
NSC_2578
NSC_2579
NSC_2581
NSC_2584
NSC_2586
NSC_2590
NSC_2591
NSC_2593
NSC_2595
NSC_2596
NSC_2597
NSC_2599
NSC_2601
NSC_2603
NSC_2606
NSC_2608
NSC_2610
NSC_2612
NSC_2613
NSC_2614
NSC_2615
NSC_2616
NSC_2617
NSC_2620
NSC_2621
NSC_2622
NSC_2623
NSC_2624
NSC_2626
NSC_2627
NSC_2628
NSC_2629
NSC_2631
NSC_2632
NSC_2633
NSC_2637
NSC_264
NSC_265
NSC_2652
NSC_2656
NSC_2658
NSC_2659
NSC_266
NSC_2673
NSC_2674
NSC_2679
NSC_2682
NSC_2683
NSC_2685
NSC_2689
NSC_2691
NSC_2694
NSC_2699
NSC_270
NSC_2700
NSC_2701
NSC_2702
NSC_2712
NSC_272
NSC_2721
NSC_2723
NSC_2733
NSC_2735
NSC_2740
NSC_2747
NSC_275
NSC_2752
NSC_2753
NSC_2754
NSC_2757
NSC_2758
NSC_2759
NSC_276
NSC_2760
NSC_2761
NSC_2762
NSC_2763
NSC_2764
NSC_2765
NSC_2766
NSC_2768
NSC_2769
NSC_2770
NSC_2771
NSC_2772
NSC_2773
NSC_2774
NSC_2775
NSC_2776
NSC_2777
NSC_2778
NSC_2779
NSC_278
NSC_2780
NSC_2781
NSC_2782
NSC_2783
NSC_2784
NSC_2785
NSC_2787
NSC_279
NSC_2799
NSC_28
NSC_280
NSC_2800
NSC_2801
NSC_2802
NSC_2803
NSC_2804
NSC_2805
NSC_2806
NSC_2807
NSC_2808
NSC_2809
NSC_2810
NSC_2812
NSC_2813
NSC_2814
NSC_2815
NSC_2816
NSC_2817
NSC_2818
NSC_2819
NSC_282
NSC_2820
NSC_2821
NSC_2822
NSC_2823
NSC_2824
NSC_2825
NSC_2826
NSC_2827
NSC_2828
NSC_2829
NSC_283
NSC_2830
NSC_2831
NSC_2832
NSC_2833
NSC_2834
NSC_2835
NSC_2836
NSC_284
NSC_2842
NSC_2843
NSC_2847
NSC_285
NSC_2850
NSC_2855
NSC_2856
NSC_2858
NSC_2859
NSC_286
NSC_2860
NSC_287
NSC_2875
NSC_2880
NSC_2888
NSC_2897
NSC_2902
NSC_2909
NSC_291
NSC_2916
NSC_292
NSC_2927
NSC_2929
NSC_2930
NSC_2931
NSC_2932
NSC_2934
NSC_2936
NSC_2937
NSC_2942
NSC_2943
NSC_295
NSC_2950
NSC_2952
NSC_2953
NSC_2955
NSC_2956
NSC_2957
NSC_2958
NSC_2959
NSC_296
NSC_2960
NSC_2961
NSC_2962
NSC_2965
NSC_2966
NSC_2967
NSC_2969
NSC_297
NSC_2970
NSC_2974
NSC_2975
NSC_2976
NSC_2977
NSC_2978
NSC_2981
NSC_2984
NSC_2985
NSC_2986
NSC_2987
NSC_2988
NSC_2989
NSC_2990
NSC_2991
NSC_2997
NSC_2998
NSC_30
NSC_3001
NSC_3002
NSC_3004
NSC_3006
NSC_3007
NSC_3008
NSC_3009
NSC_301
NSC_3010
NSC_3013
NSC_3016
NSC_3017
NSC_3018
NSC_3020
NSC_3021
NSC_3022
NSC_3023
NSC_3024
NSC_3027
NSC_3031
NSC_3033
NSC_3036
NSC_3037
NSC_3038
NSC_3039
NSC_304
NSC_3040
NSC_3041
NSC_3042
NSC_3043
NSC_3044
NSC_3046
NSC_3047
NSC_3048
NSC_3049
NSC_3050
NSC_3051
NSC_3054
NSC_3055
NSC_3056
NSC_3057
NSC_3058
NSC_3063
NSC_3064
NSC_3065
NSC_3066
NSC_3067
NSC_3068
NSC_307
NSC_3070
NSC_3071
NSC_3073
NSC_3075
NSC_3076
NSC_3085
NSC_309
NSC_3091
NSC_3092
NSC_3094
NSC_3095
NSC_3096
NSC_3098
NSC_3099
NSC_31
NSC_310
NSC_3100
NSC_3101
NSC_3102
NSC_3103
NSC_3104
NSC_3105
NSC_3106
NSC_3108
NSC_3109
NSC_3110
NSC_3111
NSC_3112
NSC_3114
NSC_3115
NSC_3116
NSC_3118
NSC_312
NSC_3120
NSC_3121
NSC_3122
NSC_3123
NSC_3124
NSC_3125
NSC_3126
NSC_3127
NSC_3128
NSC_3129
NSC_3130
NSC_3131
NSC_3132
NSC_3133
NSC_3134
NSC_3135
NSC_3136
NSC_3137
NSC_3138
NSC_3139
NSC_314
NSC_3140
NSC_3141
NSC_3142
NSC_3143
NSC_3144
NSC_3145
NSC_3146
NSC_3147
NSC_3148
NSC_3149
NSC_315
NSC_3150
NSC_3151
NSC_3152
NSC_3153
NSC_3154
NSC_3155
NSC_3156
NSC_3157
NSC_3158
NSC_3159
NSC_316
NSC_3160
NSC_3161
NSC_3162
NSC_317
NSC_318
NSC_319
NSC_32
NSC_321
NSC_322
NSC_324
NSC_325
NSC_326
NSC_327
NSC_328
NSC_329
NSC_33
NSC_330
NSC_331
NSC_332
NSC_333
NSC_334
NSC_335
NSC_336
NSC_337
NSC_338
NSC_339
NSC_34
NSC_341
NSC_342
NSC_344
NSC_345
NSC_346
NSC_347
NSC_349
NSC_351
NSC_352
NSC_354
NSC_356
NSC_357
NSC_358
NSC_360
NSC_361
NSC_363
NSC_365
NSC_367
NSC_368
NSC_369
NSC_37
NSC_370
NSC_371
NSC_372
NSC_373
NSC_374
NSC_377
NSC_379
NSC_380
NSC_381
NSC_382
NSC_383
NSC_385
NSC_386
NSC_387
NSC_39
NSC_390
NSC_392
NSC_393
NSC_394
NSC_395
NSC_396
NSC_397
NSC_4
NSC_40
NSC_400
NSC_403
NSC_404
NSC_405
NSC_406
NSC_407
NSC_408
NSC_41
NSC_411
NSC_412
NSC_413
NSC_414
NSC_418
NSC_42
NSC_422
NSC_424
NSC_425
NSC_426
NSC_428
NSC_429
NSC_43
NSC_431
NSC_433
NSC_434
NSC_436
NSC_437
NSC_439
NSC_44
NSC_440
NSC_441
NSC_442
NSC_443
NSC_445
NSC_446
NSC_449
NSC_45
NSC_450
NSC_452
NSC_454
NSC_455
NSC_456
NSC_457
NSC_458
NSC_46
NSC_460
NSC_461
NSC_462
NSC_463
NSC_464
NSC_466
NSC_467
NSC_468
NSC_469
NSC_47
NSC_470
NSC_471
NSC_472
NSC_473
NSC_474
NSC_475
NSC_479
NSC_486
NSC_487
NSC_49
NSC_495
NSC_5
NSC_50
NSC_501
NSC_502
NSC_507
NSC_508
NSC_509
NSC_51
NSC_511
NSC_512
NSC_513
NSC_516
NSC_517
NSC_518
NSC_521
NSC_524
NSC_525
NSC_526
NSC_527
NSC_530
NSC_531
NSC_535
NSC_538
NSC_54
NSC_544
NSC_552
NSC_553
NSC_554
NSC_555
NSC_556
NSC_557
NSC_559
NSC_560
NSC_561
NSC_562
NSC_563
NSC_565
NSC_566
NSC_567
NSC_568
NSC_569
NSC_57
NSC_570
NSC_571
NSC_572
NSC_573
NSC_576
NSC_58
NSC_580
NSC_581
NSC_582
NSC_583
NSC_585
NSC_586
NSC_587
NSC_588
NSC_589
NSC_59
NSC_590
NSC_595
NSC_597
NSC_598
NSC_599
NSC_60
NSC_600
NSC_602
NSC_603
NSC_604
NSC_606
NSC_607
NSC_608
NSC_609
NSC_61
NSC_612
NSC_614
NSC_615
NSC_616
NSC_617
NSC_618
NSC_619
NSC_620
NSC_621
NSC_622
NSC_623
NSC_624
NSC_625
NSC_629
NSC_63
NSC_631
NSC_632
NSC_635
NSC_637
NSC_638
NSC_64
NSC_640
NSC_641
NSC_642
NSC_644
NSC_645
NSC_646
NSC_647
NSC_648
NSC_649
NSC_65
NSC_651
NSC_652
NSC_653
NSC_654
NSC_655
NSC_656
NSC_657
NSC_658
NSC_659
NSC_66
NSC_660
NSC_661
NSC_662
NSC_663
NSC_664
NSC_667
NSC_669
NSC_670
NSC_671
NSC_672
NSC_673
NSC_674
NSC_675
NSC_676
NSC_677
NSC_679
NSC_68
NSC_70
NSC_72
NSC_73
NSC_736
NSC_738
NSC_739
NSC_740
NSC_741
NSC_743
NSC_746
NSC_747
NSC_748
NSC_749
NSC_75
NSC_751
NSC_753
NSC_754
NSC_756
NSC_757
NSC_758
NSC_759
NSC_76
NSC_760
NSC_761
NSC_770
NSC_773
NSC_774
NSC_775
NSC_776
NSC_789
NSC_79
NSC_791
NSC_793
NSC_794
NSC_795
NSC_796
NSC_798
NSC_799
NSC_8
NSC_80
NSC_801
NSC_802
NSC_804
NSC_805
NSC_809
NSC_810
NSC_811
NSC_812
NSC_813
NSC_814
NSC_815
NSC_816
NSC_817
NSC_818
NSC_819
NSC_82
NSC_821
NSC_822
NSC_824
NSC_825
NSC_826
NSC_827
NSC_828
NSC_829
NSC_830
NSC_831
NSC_832
NSC_833
NSC_835
NSC_836
NSC_837
NSC_838
NSC_839
NSC_84
NSC_840
NSC_841
NSC_842
NSC_843
NSC_844
NSC_845
NSC_846
NSC_847
NSC_848
NSC_849
NSC_850
NSC_851
NSC_852
NSC_854
NSC_855
NSC_856
NSC_857
NSC_858
NSC_860
NSC_862
NSC_863
NSC_864
NSC_866
NSC_867
NSC_868
NSC_87
NSC_873
NSC_875
NSC_876
NSC_879
NSC_88
NSC_880
NSC_881
NSC_882
NSC_883
NSC_885
NSC_887
NSC_888
NSC_889
NSC_89
NSC_891
NSC_892
NSC_893
NSC_894
NSC_895
NSC_896
NSC_897
NSC_898
NSC_899
NSC_9
NSC_90
NSC_900
NSC_901
NSC_902
NSC_903
NSC_904
NSC_905
NSC_906
NSC_907
NSC_908
NSC_91
NSC_911
NSC_912
NSC_913
NSC_914
NSC_916
NSC_917
NSC_918
NSC_919
NSC_92
NSC_920
NSC_921
NSC_922
NSC_926
NSC_927
NSC_928
NSC_930
NSC_931
NSC_932
NSC_933
NSC_934
NSC_935
NSC_936
NSC_937
NSC_938
NSC_939
NSC_94
NSC_940
NSC_941
NSC_942
NSC_943
NSC_944
NSC_945
NSC_946
NSC_948
NSC_949
NSC_950
NSC_951
NSC_952
NSC_953
NSC_954
NSC_955
NSC_956
NSC_957
NSC_958
NSC_959
NSC_960
NSC_961
NSC_962
NSC_963
NSC_964
NSC_965
NSC_966
NSC_967
NSC_968
NSC_969
NSC_97
NSC_970
NSC_971
NSC_972
NSC_973
NSC_974
NSC_976
NSC_981
NSC_983
NSC_986
NSC_989
NSC_99
NSC_994
NSC_995
NSC_996
NSC_998
NSC_999

## Sheet: DTP_large
NSC_1
NSC_10
NSC_1000
NSC_100000
NSC_100013
NSC_100029
NSC_100032
NSC_100036
NSC_100037
NSC_100039
NSC_100043
NSC_100046
NSC_100049
NSC_10005
NSC_100053
NSC_10006
NSC_100060
NSC_100063
NSC_10007
NSC_10008
NSC_10009
NSC_100109
NSC_10011
NSC_10012
NSC_100122
NSC_100126
NSC_100129
NSC_10013
NSC_100133
NSC_100135
NSC_100137
NSC_10014
NSC_100143
NSC_100146
NSC_100147
NSC_10015
NSC_100151
NSC_100152
NSC_100158
NSC_100164
NSC_100166
NSC_100168
NSC_100169
NSC_100172
NSC_100174
NSC_100176
NSC_100178
NSC_100184
NSC_10019
NSC_100192
NSC_100199
NSC_1002
NSC_100201
NSC_100202
NSC_100206
NSC_100208
NSC_10021
NSC_100212
NSC_100219
NSC_100224
NSC_100227
NSC_100228
NSC_100229
NSC_10023
NSC_100234
NSC_100235
NSC_100238
NSC_100239
NSC_100240
NSC_100243
NSC_10025
NSC_100251
NSC_100259
NSC_10027
NSC_100277
NSC_100278
NSC_10028
NSC_100280
NSC_100281
NSC_100284
NSC_100285
NSC_100296
NSC_100297
NSC_1003
NSC_100310
NSC_100315
NSC_100316
NSC_100317
NSC_100347
NSC_10037
NSC_100375
NSC_1004
NSC_10040
NSC_100407
NSC_10041
NSC_100412
NSC_100414
NSC_100415
NSC_100416
NSC_100418
NSC_10042
NSC_100429
NSC_10043
NSC_100441
NSC_100467
NSC_10047
NSC_10048
NSC_10049
NSC_100499
NSC_1005
NSC_10050
NSC_10051
NSC_10052
NSC_10054
NSC_100542
NSC_10055
NSC_100554
NSC_10056
NSC_10057
NSC_10058
NSC_10059
NSC_100593
NSC_100594
NSC_100596
NSC_1006
NSC_10060
NSC_10061
NSC_100612
NSC_100615
NSC_100616
NSC_100617
NSC_100618
NSC_100619
NSC_10062
NSC_10064
NSC_100665
NSC_100666
NSC_100669
NSC_100670
NSC_100671
NSC_100672
NSC_100673
NSC_100682
NSC_100686
NSC_100687
NSC_100688
NSC_100689
NSC_10069
NSC_100690
NSC_100691
NSC_100694
NSC_100696
NSC_1007
NSC_100701
NSC_100703
NSC_10071
NSC_100710
NSC_100714
NSC_100715
NSC_100716
NSC_10072
NSC_100721
NSC_100722
NSC_100724
NSC_100725
NSC_100726
NSC_100727
NSC_100728
NSC_100729
NSC_10073
NSC_100731
NSC_100732
NSC_100734
NSC_100735
NSC_100737
NSC_100738
NSC_100739
NSC_10074
NSC_100740
NSC_100741
NSC_100742
NSC_100743
NSC_100744
NSC_100745
NSC_100747
NSC_100748
NSC_100749
NSC_10075
NSC_100750
NSC_100751
NSC_100752
NSC_100753
NSC_100755
NSC_100756
NSC_100757
NSC_100758
NSC_100759
NSC_10076
NSC_100763
NSC_100764
NSC_100766
NSC_100774
NSC_100777
NSC_100778
NSC_10078
NSC_100785
NSC_100787
NSC_100788
NSC_100792
NSC_100796
NSC_100805
NSC_100818
NSC_100819
NSC_10082
NSC_100821
NSC_10083
NSC_100830
NSC_100833
NSC_100834
NSC_100835
NSC_100836
NSC_100838
NSC_100839
NSC_10084
NSC_100849
NSC_100855
NSC_10086
NSC_100863
NSC_100865
NSC_100866
NSC_100869
NSC_100870
NSC_100881
NSC_100882
NSC_100883
NSC_100884
NSC_100886
NSC_100887
NSC_100888
NSC_100893
NSC_100894
NSC_100895
NSC_1009
NSC_10090
NSC_100900
NSC_100901
NSC_100905
NSC_100909
NSC_10091
NSC_100911
NSC_100912
NSC_100917
NSC_100918
NSC_10092
NSC_100920
NSC_100921
NSC_100922
NSC_100924
NSC_100927
NSC_10093
NSC_100930
NSC_100936
NSC_100939
NSC_100940
NSC_100948
NSC_10095
NSC_100951
NSC_100953
NSC_100954
NSC_100955
NSC_100959
NSC_10096
NSC_100961
NSC_100962
NSC_100965
NSC_100969
NSC_10097
NSC_100975
NSC_100976
NSC_100977
NSC_10098
NSC_100989
NSC_100991
NSC_100992
NSC_101
NSC_1010
NSC_101003
NSC_101004
NSC_101011
NSC_101012
NSC_101023
NSC_10103
NSC_101033
NSC_101048
NSC_101062
NSC_101079
NSC_10108
NSC_101082
NSC_101085
NSC_101086
NSC_101087
NSC_101088
NSC_101115
NSC_10112
NSC_101120
NSC_101121
NSC_101122
NSC_101124
NSC_101125
NSC_101127
NSC_101128
NSC_101129
NSC_101130
NSC_101132
NSC_101133
NSC_101134
NSC_101137
NSC_10114
NSC_101143
NSC_10115
NSC_10116
NSC_101161
NSC_101170
NSC_101174
NSC_101175
NSC_10118
NSC_10119
NSC_101190
NSC_101191
NSC_101192
NSC_101193
NSC_101194
NSC_101195
NSC_101196
NSC_1012
NSC_10120
NSC_101202
NSC_101203
NSC_101210
NSC_10122
NSC_101254
NSC_10126
NSC_101266
NSC_10127
NSC_101303
NSC_101312
NSC_101314
NSC_101319
NSC_101323
NSC_10133
NSC_101330
NSC_101333
NSC_101336
NSC_101339
NSC_10134
NSC_101341
NSC_101347
NSC_101348
NSC_101350
NSC_101352
NSC_101353
NSC_101355
NSC_101356
NSC_101357
NSC_101359
NSC_10136
NSC_10139
NSC_1014
NSC_10142
NSC_101451
NSC_101452
NSC_101453
NSC_101454
NSC_101457
NSC_101465
NSC_101466
NSC_101467
NSC_101468
NSC_101469
NSC_101470
NSC_101473
NSC_101474
NSC_101475
NSC_101476
NSC_101479
NSC_101481
NSC_101487
NSC_101488
NSC_101489
NSC_10149
NSC_101490
NSC_101492
NSC_101495
NSC_101496
NSC_101497
NSC_101498
NSC_101499
NSC_1015
NSC_10150
NSC_101500
NSC_101510
NSC_101515
NSC_101527
NSC_10153
NSC_101530
NSC_101531
NSC_101532
NSC_101533
NSC_101534
NSC_10154
NSC_101540
NSC_101541
NSC_101543
NSC_101544
NSC_101545
NSC_101546
NSC_101548
NSC_101549
NSC_101550
NSC_101560
NSC_101561
NSC_101568
NSC_101571
NSC_101572
NSC_101574
NSC_101576
NSC_101579
NSC_101580
NSC_101581
NSC_101585
NSC_101589
NSC_101591
NSC_101603
NSC_101605
NSC_101609
NSC_101610
NSC_101611
NSC_101612
NSC_101614
NSC_101615
NSC_10162
NSC_101620
NSC_101621
NSC_101622
NSC_101624
NSC_10163
NSC_101636
NSC_101638
NSC_101647
NSC_101649
NSC_101650
NSC_101651
NSC_101652
NSC_101653
NSC_101654
NSC_101655
NSC_101656
NSC_101662
NSC_101671
NSC_101672
NSC_101673
NSC_101674
NSC_10168
NSC_101680
NSC_101681
NSC_101682
NSC_101683
NSC_101684
NSC_101685
NSC_101686
NSC_101687
NSC_1017
NSC_10171
NSC_101734
NSC_101736
NSC_101738
NSC_101742
NSC_101743
NSC_101744
NSC_101746
NSC_101749
NSC_10175
NSC_101750
NSC_101753
NSC_101754
NSC_101761
NSC_101763
NSC_101765
NSC_101778
NSC_101780
NSC_101787
NSC_101791
NSC_101793
NSC_101794
NSC_101797
NSC_101798
NSC_101799
NSC_1018
NSC_101801
NSC_101804
NSC_101805
NSC_101806
NSC_101809
NSC_101812
NSC_101813
NSC_101816
NSC_101819
NSC_10182
NSC_101822
NSC_101823
NSC_101824
NSC_101833
NSC_101834
NSC_101839
NSC_101840
NSC_101844
NSC_101854
NSC_101855
NSC_101856
NSC_101857
NSC_101883
NSC_101885
NSC_101886
NSC_101887
NSC_101888
NSC_101984
NSC_101986
NSC_101987
NSC_101992
NSC_101998
NSC_101999
NSC_102000
NSC_102011
NSC_102015
NSC_102018
NSC_102019
NSC_102022
NSC_102026
NSC_102032
NSC_10204
NSC_102040
NSC_102046
NSC_10205
NSC_102069
NSC_102075
NSC_102077
NSC_102078
NSC_102079
NSC_102086
NSC_102099
NSC_10210
NSC_102157
NSC_10216
NSC_102175
NSC_102176
NSC_102177
NSC_102192
NSC_1022
NSC_102202
NSC_102203
NSC_102224
NSC_102225
NSC_102228
NSC_102235
NSC_102237
NSC_102239
NSC_10224
NSC_102245
NSC_102251
NSC_102252
NSC_10226
NSC_102263
NSC_102264
NSC_102265
NSC_102266
NSC_102267
NSC_102269
NSC_10227
NSC_102275
NSC_10228
NSC_102281
NSC_102285
NSC_10229
NSC_10230
NSC_10231
NSC_102315
NSC_10232
NSC_102322
NSC_102323
NSC_10233
NSC_102335
NSC_102336
NSC_102337
NSC_10234
NSC_102340
NSC_10235
NSC_10236
NSC_102363
NSC_102364
NSC_10237
NSC_102372
NSC_102373
NSC_102374
NSC_102376
NSC_10238
NSC_102380
NSC_102385
NSC_102388
NSC_10239
NSC_102390
NSC_102392
NSC_102394
NSC_102396
NSC_102397
NSC_10240
NSC_10241
NSC_10242
NSC_10243
NSC_10244
NSC_10245
NSC_10246
NSC_102466
NSC_102467
NSC_102468
NSC_10247
NSC_102476
NSC_10248
NSC_10249
NSC_102493
NSC_102494
NSC_102496
NSC_102498
NSC_102499
NSC_10250
NSC_102501
NSC_102502
NSC_102503
NSC_102505
NSC_102509
NSC_10251
NSC_102511
NSC_102515
NSC_102517
NSC_102519
NSC_10252
NSC_102525
NSC_10253
NSC_10254
NSC_102540
NSC_102541
NSC_102542
NSC_10255
NSC_102552
NSC_102553
NSC_102554
NSC_10256
NSC_10257
NSC_102579
NSC_10258
NSC_102580
NSC_10259
NSC_10260
NSC_10261
NSC_102619
NSC_10262
NSC_102625
NSC_102626
NSC_102629
NSC_10263
NSC_102630
NSC_10264
NSC_102640
NSC_10265
NSC_102656
NSC_102658
NSC_10266
NSC_10267
NSC_10268
NSC_10269
NSC_10270
NSC_10271
NSC_102719
NSC_10272
NSC_102723
NSC_102724
NSC_102725
NSC_102727
NSC_102729
NSC_10273
NSC_102732
NSC_102733
NSC_102734
NSC_102735
NSC_102736
NSC_102737
NSC_102738
NSC_10274
NSC_102740
NSC_102741
NSC_102742
NSC_10275
NSC_102759
NSC_10276
NSC_102760
NSC_102765
NSC_102766
NSC_10277
NSC_102770
NSC_102772
NSC_102779
NSC_10278
NSC_102780
NSC_102781
NSC_102787
NSC_10279
NSC_102791
NSC_102792
NSC_102795
NSC_102796
NSC_102798
NSC_10280
NSC_102801
NSC_102803
NSC_102806
NSC_102809
NSC_10281
NSC_102811
NSC_10282
NSC_102823
NSC_102824
NSC_10283
NSC_10284
NSC_102846
NSC_10285
NSC_10286
NSC_102864
NSC_102868
NSC_102869
NSC_10287
NSC_102874
NSC_102876
NSC_10288
NSC_102885
NSC_102887
NSC_102889
NSC_10289
NSC_102898
NSC_10290
NSC_102900
NSC_102901
NSC_102902
NSC_102905
NSC_102906
NSC_10291
NSC_10292
NSC_10293
NSC_102938
NSC_10294
NSC_10295
NSC_10296
NSC_10297
NSC_10298
NSC_10299
NSC_10300
NSC_10301
NSC_10302
NSC_10303
NSC_10304
NSC_103042
NSC_103054
NSC_103055
NSC_103068
NSC_103069
NSC_10307
NSC_10308
NSC_10309
NSC_103091
NSC_103094
NSC_103099
NSC_10310
NSC_103100
NSC_103101
NSC_103102
NSC_103103
NSC_103104
NSC_103105
NSC_103106
NSC_103107
NSC_10311
NSC_103110
NSC_103112
NSC_103114
NSC_10312
NSC_10313
NSC_103132
NSC_103133
NSC_103134
NSC_103135
NSC_103136
NSC_103137
NSC_10314
NSC_103146
NSC_103147
NSC_10315
NSC_103154
NSC_103155
NSC_10316
NSC_103161
NSC_10317
NSC_10318
NSC_103187
NSC_103189
NSC_10319
NSC_103198
NSC_1032
NSC_10320
NSC_10321
NSC_103223
NSC_10323
NSC_103231
NSC_10324
NSC_10325
NSC_10326
NSC_10327
NSC_10328
NSC_10329
NSC_1033
NSC_10330
NSC_10331
NSC_10332
NSC_103329
NSC_10333
NSC_103330
NSC_10334
NSC_103345
NSC_103347
NSC_10335
NSC_103351
NSC_103353
NSC_103356
NSC_103357
NSC_103358
NSC_10336
NSC_103362
NSC_103363
NSC_103364
NSC_103372
NSC_103373
NSC_103374
NSC_103375
NSC_103376
NSC_103378
NSC_103379
NSC_103388
NSC_10344
NSC_10352
NSC_103524
NSC_103527
NSC_103531
NSC_103537
NSC_10354
NSC_103540
NSC_103549
NSC_103553
NSC_103557
NSC_103578
NSC_103603
NSC_103612
NSC_10362
NSC_103647
NSC_103648
NSC_103649
NSC_103650
NSC_103651
NSC_103652
NSC_103654
NSC_103655
NSC_103656
NSC_103657
NSC_103658
NSC_103660
NSC_103661
NSC_103662
NSC_103663
NSC_103664
NSC_103665
NSC_103666
NSC_103667
NSC_103668
NSC_103669
NSC_103670
NSC_103671
NSC_103672
NSC_103673
NSC_103674
NSC_103675
NSC_103676
NSC_103678
NSC_103679
NSC_10368
NSC_103684
NSC_103685
NSC_103686
NSC_103687
NSC_103688
NSC_10370
NSC_10371
NSC_103711
NSC_10372
NSC_103752
NSC_103753
NSC_103756
NSC_103757
NSC_103758
NSC_103759
NSC_103766
NSC_103768
NSC_103778
NSC_103785
NSC_103795
NSC_103799
NSC_10380
NSC_103800
NSC_103801
NSC_103802
NSC_103803
NSC_10382
NSC_103830
NSC_103831
NSC_103832
NSC_103833
NSC_103834
NSC_103835
NSC_103837
NSC_103838
NSC_103839
NSC_103841
NSC_103842
NSC_103843
NSC_103844
NSC_103846
NSC_10385
NSC_10386
NSC_103861
NSC_103864
NSC_103865
NSC_103874
NSC_10388
NSC_103880
NSC_103881
NSC_103884
NSC_10390
NSC_10391
NSC_10394
NSC_10396
NSC_103961
NSC_10397
NSC_103998
NSC_10401
NSC_104019
NSC_10406
NSC_10407
NSC_10410
NSC_10412
NSC_104123
NSC_104125
NSC_104126
NSC_104127
NSC_104128
NSC_104133
NSC_10415
NSC_104150
NSC_104151
NSC_104152
NSC_104153
NSC_104160
NSC_10417
NSC_10422
NSC_104305
NSC_104306
NSC_104307
NSC_104308
NSC_10433
NSC_10434
NSC_10435
NSC_10438
NSC_1044
NSC_104461
NSC_104462
NSC_104464
NSC_104466
NSC_104471
NSC_104479
NSC_104486
NSC_104501
NSC_10451
NSC_10457
NSC_104578
NSC_10459
NSC_104627
NSC_10471
NSC_10472
NSC_10478
NSC_10479
NSC_104800
NSC_104802
NSC_104843
NSC_104848
NSC_1049
NSC_104958
NSC_104960
NSC_104961
NSC_104962
NSC_104963
NSC_104964
NSC_104965
NSC_104967
NSC_104974
NSC_104977
NSC_104978
NSC_104985
NSC_104991
NSC_104993
NSC_1050
NSC_105008
NSC_105010
NSC_105018
NSC_105021
NSC_105062
NSC_1051
NSC_105168
NSC_105171
NSC_105172
NSC_105182
NSC_105236
NSC_105237
NSC_105291
NSC_105299
NSC_105301
NSC_105302
NSC_105304
NSC_105307
NSC_105310
NSC_105313
NSC_105317
NSC_105324
NSC_105325
NSC_105326
NSC_105332
NSC_105334
NSC_105344
NSC_10536
NSC_105392
NSC_10540
NSC_105411
NSC_105437
NSC_105442
NSC_105450
NSC_105455
NSC_105460
NSC_105479
NSC_105506
NSC_105508
NSC_105509
NSC_105511
NSC_105512
NSC_10552
NSC_105522
NSC_105523
NSC_105527
NSC_105528
NSC_10553
NSC_105530
NSC_105547
NSC_105548
NSC_105549
NSC_105559
NSC_105561
NSC_105562
NSC_105565
NSC_105590
NSC_105591
NSC_105592
NSC_105593
NSC_105594
NSC_105599
NSC_1056
NSC_105606
NSC_105611
NSC_105613
NSC_10562
NSC_105626
NSC_105627
NSC_105628
NSC_105630
NSC_105632
NSC_105635
NSC_105636
NSC_105637
NSC_105638
NSC_105642
NSC_10565
NSC_105651
NSC_105652
NSC_105653
NSC_105654
NSC_105655
NSC_105656
NSC_105658
NSC_10566
NSC_105667
NSC_105671
NSC_105672
NSC_105674
NSC_105676
NSC_105679
NSC_105684
NSC_105686
NSC_105688
NSC_105689
NSC_105691
NSC_105694
NSC_105695
NSC_105711
NSC_10572
NSC_10573
NSC_105738
NSC_105763
NSC_105766
NSC_105767
NSC_105768
NSC_105785
NSC_105786
NSC_105787
NSC_105788
NSC_105789
NSC_105791
NSC_105792
NSC_105793
NSC_1058
NSC_105800
NSC_105801
NSC_105803
NSC_105805
NSC_105808
NSC_105812
NSC_105813
NSC_105818
NSC_105819
NSC_105820
NSC_105821
NSC_105825
NSC_105827
NSC_105829
NSC_105831
NSC_105832
NSC_10585
NSC_105900
NSC_105977
NSC_1060
NSC_106016
NSC_10602
NSC_10603
NSC_106040
NSC_10605
NSC_106054
NSC_106057
NSC_106059
NSC_106060
NSC_106062
NSC_106063
NSC_106064
NSC_106071
NSC_106077
NSC_106078
NSC_106079
NSC_10608
NSC_106081
NSC_106086
NSC_106089
NSC_106092
NSC_106149
NSC_106150
NSC_106174
NSC_106175
NSC_106176
NSC_106177
NSC_106178
NSC_106179
NSC_1062
NSC_106208
NSC_106209
NSC_10621
NSC_106246
NSC_106248
NSC_106256
NSC_106263
NSC_106264
NSC_106274
NSC_10628
NSC_106281
NSC_106284
NSC_106289
NSC_106296
NSC_106297
NSC_106298
NSC_106308
NSC_106310
NSC_106311
NSC_106317
NSC_106319
NSC_106320
NSC_106321
NSC_106329
NSC_106343
NSC_106344
NSC_106361
NSC_106363
NSC_106365
NSC_106366
NSC_106368
NSC_106370
NSC_106371
NSC_106372
NSC_106373
NSC_106375
NSC_106376
NSC_106377
NSC_106389
NSC_1064
NSC_106433
NSC_106452
NSC_106482
NSC_106493
NSC_106496
NSC_106503
NSC_106507
NSC_106530
NSC_106531
NSC_106533
NSC_106535
NSC_106537
NSC_106539
NSC_106540
NSC_106543
NSC_106544
NSC_106566
NSC_106572
NSC_106589
NSC_106604
NSC_106619
NSC_106624
NSC_106628
NSC_106631
NSC_106633
NSC_106637
NSC_106647
NSC_106652
NSC_106656
NSC_106658
NSC_106680
NSC_106684
NSC_106694
NSC_10674
NSC_106753
NSC_106754
NSC_106755
NSC_106760
NSC_10679
NSC_106861
NSC_106868
NSC_106870
NSC_106871
NSC_106872
NSC_106894
NSC_106914
NSC_106915
NSC_106924
NSC_106960
NSC_107043
NSC_1071
NSC_10712
NSC_107123
NSC_107157
NSC_107198
NSC_1072
NSC_10725
NSC_107255
NSC_10726
NSC_10727
NSC_10729
NSC_107311
NSC_10732
NSC_107340
NSC_10737
NSC_107371
NSC_107380
NSC_107381
NSC_107389
NSC_107398
NSC_107399
NSC_1074
NSC_10740
NSC_107403
NSC_107407
NSC_107419
NSC_10742
NSC_107421
NSC_107425
NSC_107442
NSC_107443
NSC_10745
NSC_107452
NSC_107453
NSC_10746
NSC_10747
NSC_107488
NSC_107489
NSC_107490
NSC_107491
NSC_107492
NSC_107493
NSC_107495
NSC_107496
NSC_107497
NSC_107498
NSC_107499
NSC_107500
NSC_107501
NSC_107507
NSC_107513
NSC_107516
NSC_107518
NSC_107542
NSC_107548
NSC_107549
NSC_10756
NSC_107573
NSC_1076
NSC_107607
NSC_107609
NSC_10761
NSC_107611
NSC_10762
NSC_107634
NSC_107664
NSC_107665
NSC_107666
NSC_107668
NSC_107669
NSC_107673
NSC_107679
NSC_107703
NSC_107704
NSC_107744
NSC_10781
NSC_107810
NSC_10782
NSC_107822
NSC_107826
NSC_107853
NSC_107858
NSC_107880
NSC_1079
NSC_10791
NSC_10795
NSC_107976
NSC_107979
NSC_107982
NSC_108016
NSC_108060
NSC_108082
NSC_108083
NSC_108085
NSC_108102
NSC_108104
NSC_108106
NSC_108117
NSC_108119
NSC_108161
NSC_108164
NSC_108199
NSC_108204
NSC_108215
NSC_108217
NSC_108222
NSC_108224
NSC_108225
NSC_108234
NSC_108235
NSC_108289
NSC_10829
NSC_108297
NSC_1083
NSC_108310
NSC_108326
NSC_10835
NSC_108353
NSC_108388
NSC_108391
NSC_108394
NSC_108395
NSC_108397
NSC_108398
NSC_108399
NSC_10840
NSC_108401
NSC_108402
NSC_108403
NSC_108404
NSC_108405
NSC_108407
NSC_108408
NSC_108424
NSC_108426
NSC_10843
NSC_10844
NSC_108455
NSC_10846
NSC_108466
NSC_108475
NSC_108495
NSC_108539
NSC_108549
NSC_10857
NSC_10858
NSC_108589
NSC_108597
NSC_10861
NSC_108620
NSC_108623
NSC_108624
NSC_108625
NSC_108628
NSC_108629
NSC_108630
NSC_108631
NSC_108640
NSC_108684
NSC_108725
NSC_108735
NSC_108751
NSC_108753
NSC_108755
NSC_108756
NSC_108758
NSC_108771
NSC_108772
NSC_108774
NSC_108785
NSC_108786
NSC_108789
NSC_108790
NSC_108792
NSC_108794
NSC_108795
NSC_108798
NSC_1088
NSC_108804
NSC_108805
NSC_108806
NSC_108817
NSC_108819
NSC_108826
NSC_108860
NSC_108868
NSC_108875
NSC_108896
NSC_108900
NSC_108905
NSC_108908
NSC_108917
NSC_108921
NSC_108923
NSC_108925
NSC_108937
NSC_108941
NSC_108949
NSC_108973
NSC_108974
NSC_108983
NSC_109052
NSC_109054
NSC_109096
NSC_109116
NSC_109118
NSC_109120
NSC_109140
NSC_109141
NSC_109159
NSC_109186
NSC_109256
NSC_109257
NSC_10929
NSC_109310
NSC_109311
NSC_109312
NSC_109314
NSC_109348
NSC_109354
NSC_109356
NSC_109389
NSC_109391
NSC_109395
NSC_109401
NSC_109409
NSC_109413
NSC_109423
NSC_109425
NSC_10946
NSC_109469
NSC_109513
NSC_109521
NSC_109530
NSC_109541
NSC_109548
NSC_109551
NSC_109564
NSC_109580
NSC_109596
NSC_109600
NSC_109624
NSC_109625
NSC_109627
NSC_109644
NSC_109645
NSC_109716
NSC_10976
NSC_10978
NSC_109809
NSC_10982
NSC_109825
NSC_10983
NSC_109843
NSC_109844
NSC_109852
NSC_109859
NSC_109868
NSC_10988
NSC_109889
NSC_109916
NSC_109925
NSC_109962
NSC_109964
NSC_110
NSC_11002
NSC_11005
NSC_110086
NSC_1101
NSC_110335
NSC_110343
NSC_110346
NSC_110379
NSC_110387
NSC_110413
NSC_110414
NSC_110415
NSC_110419
NSC_110431
NSC_110433
NSC_110557
NSC_110559
NSC_110561
NSC_110566
NSC_110603
NSC_110604
NSC_110633
NSC_110649
NSC_110651
NSC_110653
NSC_110654
NSC_110657
NSC_110676
NSC_110683
NSC_110684
NSC_110691
NSC_110692
NSC_110693
NSC_110700
NSC_110703
NSC_110704
NSC_110705
NSC_110706
NSC_110744
NSC_110746
NSC_110748
NSC_110759
NSC_110771
NSC_110772
NSC_110773
NSC_110776
NSC_110777
NSC_110782
NSC_110783
NSC_110899
NSC_110900
NSC_110903
NSC_110905
NSC_110906
NSC_110907
NSC_111033
NSC_11104
NSC_11105
NSC_111080
NSC_111081
NSC_11110
NSC_111104
NSC_111105
NSC_111108
NSC_111109
NSC_11111
NSC_111114
NSC_111118
NSC_11113
NSC_11114
NSC_11116
NSC_111166
NSC_11117
NSC_111180
NSC_111206
NSC_111222
NSC_111232
NSC_111237
NSC_11124
NSC_111247
NSC_111250
NSC_111253
NSC_111280
NSC_111297
NSC_111299
NSC_111300
NSC_111317
NSC_111355
NSC_111356
NSC_111361
NSC_111362
NSC_11138
NSC_11146
NSC_111532
NSC_111535
NSC_111555
NSC_111577
NSC_111585
NSC_111586
NSC_111602
NSC_111603
NSC_111619
NSC_111661
NSC_111723
NSC_111725
NSC_11187
NSC_11189
NSC_111909
NSC_111911
NSC_111914
NSC_111915
NSC_111919
NSC_11192
NSC_111920
NSC_111921
NSC_111931
NSC_111938
NSC_11195
NSC_111951
NSC_11196
NSC_11199
NSC_112010
NSC_112011
NSC_11208
NSC_112092
NSC_1121
NSC_11212
NSC_112131
NSC_112134
NSC_112135
NSC_112136
NSC_112207
NSC_112265
NSC_112268
NSC_112269
NSC_112327
NSC_112330
NSC_112333
NSC_11239
NSC_112398
NSC_112452
NSC_112453
NSC_112459
NSC_112483
NSC_112486
NSC_112511
NSC_112532
NSC_112537
NSC_112542
NSC_11256
NSC_11258
NSC_11264
NSC_112673
NSC_112680
NSC_112687
NSC_112689
NSC_112700
NSC_112709
NSC_112715
NSC_11272
NSC_112728
NSC_112729
NSC_112742
NSC_112743
NSC_112744
NSC_112745
NSC_112748
NSC_112760
NSC_1128
NSC_112805
NSC_112808
NSC_112815
NSC_112818
NSC_112832
NSC_112863
NSC_112864
NSC_112898
NSC_112914
NSC_112951
NSC_112952
NSC_11299
NSC_1130
NSC_113040
NSC_113049
NSC_113188
NSC_11322
NSC_11327
NSC_11338
NSC_113446
NSC_113473
NSC_113524
NSC_113528
NSC_113532
NSC_113534
NSC_11357
NSC_113570
NSC_113617
NSC_11363
NSC_11364
NSC_11368
NSC_11370
NSC_11371
NSC_11376
NSC_113905
NSC_113910
NSC_113911
NSC_113912
NSC_113913
NSC_113914
NSC_113915
NSC_113919
NSC_113920
NSC_113921
NSC_113922
NSC_113923
NSC_113939
NSC_113940
NSC_113948
NSC_113951
NSC_113952
NSC_113954
NSC_113967
NSC_113990
NSC_113992
NSC_113997
NSC_113998
NSC_114017
NSC_114046
NSC_114051
NSC_114053
NSC_114061
NSC_114063
NSC_114066
NSC_114067
NSC_114069
NSC_114070
NSC_114072
NSC_114073
NSC_114117
NSC_114161
NSC_114260
NSC_114287
NSC_11430
NSC_114354
NSC_114356
NSC_114357
NSC_114358
NSC_114363
NSC_114364
NSC_114366
NSC_114367
NSC_114372
NSC_114373
NSC_114374
NSC_114375
NSC_114376
NSC_114377
NSC_114379
NSC_114380
NSC_114381
NSC_114383
NSC_114384
NSC_114385
NSC_114390
NSC_114391
NSC_114392
NSC_114394
NSC_114395
NSC_114396
NSC_114401
NSC_114405
NSC_114406
NSC_114407
NSC_114408
NSC_114409
NSC_114412
NSC_114413
NSC_114414
NSC_114419
NSC_114420
NSC_114422
NSC_114425
NSC_114427
NSC_114428
NSC_114434
NSC_114438
NSC_114441
NSC_114445
NSC_114447
NSC_114448
NSC_114466
NSC_114477
NSC_11449
NSC_114497
NSC_114498
NSC_114499
NSC_114504
NSC_114505
NSC_114510
NSC_114517
NSC_114546
NSC_114606
NSC_114608
NSC_114609
NSC_11461
NSC_114634
NSC_114635
NSC_114636
NSC_114638
NSC_114643
NSC_114647
NSC_114661
NSC_114667
NSC_114677
NSC_114680
NSC_114681
NSC_114682
NSC_114683
NSC_114684
NSC_114685
NSC_114707
NSC_114712
NSC_114739
NSC_114741
NSC_114792
NSC_114813
NSC_114818
NSC_114819
NSC_114874
NSC_114875
NSC_114913
NSC_114924
NSC_114931
NSC_114933
NSC_114934
NSC_114941
NSC_114973
NSC_114983
NSC_11501
NSC_115013
NSC_115015
NSC_115028
NSC_115059
NSC_115083
NSC_115128
NSC_115192
NSC_115195
NSC_115221
NSC_115224
NSC_115361
NSC_115512
NSC_115526
NSC_11561
NSC_11565
NSC_115658
NSC_115659
NSC_115660
NSC_115661
NSC_115662
NSC_115664
NSC_115666
NSC_115667
NSC_115668
NSC_115669
NSC_115670
NSC_115671
NSC_115681
NSC_115686
NSC_115687
NSC_115692
NSC_115712
NSC_115735
NSC_115736
NSC_115737
NSC_115738
NSC_115739
NSC_115740
NSC_115744
NSC_115757
NSC_115758
NSC_115782
NSC_115788
NSC_115800
NSC_11585
NSC_115876
NSC_115877
NSC_115932
NSC_115933
NSC_115934
NSC_115964
NSC_116029
NSC_116036
NSC_116053
NSC_116090
NSC_116093
NSC_116095
NSC_116097
NSC_116098
NSC_116102
NSC_11612
NSC_116127
NSC_11615
NSC_116229
NSC_116231
NSC_116268
NSC_116272
NSC_116273
NSC_116274
NSC_116456
NSC_116465
NSC_116495
NSC_116496
NSC_116497
NSC_1165
NSC_116526
NSC_116550
NSC_116551
NSC_116560
NSC_116564
NSC_116566
NSC_116580
NSC_116598
NSC_116600
NSC_116639
NSC_116645
NSC_116667
NSC_116679
NSC_116680
NSC_116686
NSC_116708
NSC_116714
NSC_116753
NSC_116756
NSC_116757
NSC_116773
NSC_116795
NSC_116837
NSC_116841
NSC_11685
NSC_116868
NSC_116879
NSC_116880
NSC_11695
NSC_117012
NSC_117122
NSC_11713
NSC_117228
NSC_117251
NSC_11728
NSC_117282
NSC_117290
NSC_117293
NSC_117297
NSC_117301
NSC_117302
[truncated: 2,475 more rows]

## Sheet: CCD_gen and CCD_exp
000
004
008
00C
00G
00K
00P
00T
012
017
01C
01K
01R
01V
023
028
02G
02T
032
036
03B
03F
03K
03P
03V
03Z
044
048
04C
04J
04O
04T
051
056
05B
05T
062
068
06H
06U
06Z
073
077
07H
07M
07R
07Z
085
08C
08H
08P
08W
091
095
099
09E
09J
09N
09R
09V
0A1
0A7
0AD
0AI
0AP
0B3
0BI
0BU
0BY
0C1
0C5
0C9
0CG
0CM
0CR
0CX
0D3
0DB
0DI
0DQ
0DV
0E1
0EC
0EN
0EY
0F4
0FG
0FN
0FR
0FV
0G
0G4
0GD
0GO
0GT
0GY
0H5
0H9
0HN
0HX
0IU
0J3
0J7
0JB
0JG
0JL
0JP
0JV
0K1
0K6
0KC
0KG
0KL
0KP
0KT
0KX
0L3
0L7
0LB
0LH
0LL
0LP
0LT
0LX
0M2
0M6
0MA
0ME
0MK
0MP
0MT
0MY
0N2
0N8
0NH
0NM
0NS
0NW
0O1
0O5
0OE
0OJ
0ON
0OR
0OW
0P4
0PA
0PJ
0PQ
0Q1
0QE
0QJ
0QR
0QY
0R3
0R7
0RD
0RM
0RQ
0RU
0RY
0S2
0S6
0SA
0SE
0SJ
0SQ
0SU
0SY
0T2
0T6
0TA
0TM
0TR
0TX
0U3
0U8
0UJ
0UN
0UU
0V4
0V8
0VD
0VH
0VN
0VR
0VV
0VZ
0W3
0WB
0WF
0WL
0WP
0WU
0X1
0X6
0XC
0XG
0XN
0XT
0XX
0Y2
0Y7
0YG
0YO
0YS
0YX
0Z2
0ZC
0ZN
0ZT
103
108
10E
10J
10N
10U
10Y
112
116
11C
11G
11N
11U
11Y
127
12B
12F
12M
12R
12V
134
139
13E
13K
13P
13T
13X
141
146
14B
14H
14L
14Q
14U
14Z
154
158
15C
15I
15N
15S
15W
161
165
169
16E
16I
16M
16Q
16U
16Y
172
177
17B
17F
17M
17Q
17U
17Y
183
187
18C
18G
18K
18O
18S
18W
192
199
19D
19H
19M
19Q
19U
19Z
1A3
1A7
1AB
1AF
1AK
1AP
1AW
1B0
1B4
1B8
1BC
1BG
1BK
1BO
1BS
1BW
1C4
1C8
1CD
1CI
1CN
1CR
1CW
1D1
1D8
1DC
1DG
1DK
1DO
1DT
1DX
1E1
1E5
1E9
1EF
1EJ
1EN
1ER
1EV
1EZ
1F3
1F7
1FD
1FK
1FP
1FT
1FY
1G4
1GA
1GE
1GK
1GO
1GS
1GW
1H3
1H7
1HC
1HG
1HL
1HP
1HT
1HX
1IN
1IS
1J2
1J6
1JD
1JH
1JN
1JR
1JV
1K0
1K7
1KJ
1KP
1KU
1KZ
1L7
1LB
1LF
1LL
1LR
1LW
1M0
1M4
1M8
1MC
1MG
1MM
1MR
1MV
1N0
1N4
1N9
1NF
1NK
1NO
1NS
1NW
1O0
1O5
1OA
1OG
1OL
1OQ
1OU
1P0
1P4
1P8
1PC
1PG
1PK
1PO
1PS
1PZ
1Q3
1Q7
1QB
1QG
1QO
1QS
1QW
1R4
1R8
1RC
1RH
1RO
1RS
1RY
1S3
1S8
1SC
1SG
1SM
1SQ
1SX
1T5
1TB
1TJ
1TR
1TZ
1U3
1U7
1UD
1UH
1UN
1UR
1UX
1V2
1V6
1VB
1VF
1VM
1VR
1VV
1VZ
1W3
1WB
1WF
1WK
1WO
1WX
1X3
1X7
1XB
1XG
1XM
1XQ
1XV
1Y1
1YA
1YF
1YK
1YO
1YV
1YZ
1Z7
1ZN
200
207
20B
20F
20K
20P
20T
20X
211
215
21A
21E
21K
21O
21T
21X
222
226
22A
22G
22L
22P
22U
22Z
235
23A
23F
23J
23N
23T
23X
241
245
24B
24G
24P
24T
24X
251
255
25A
25F
25L
25S
25Z
264
269
26D
26K
26O
26S
26W
272
277
27B
27F
27K
27O
27S
27X
281
287
28B
28F
28N
28R
28W
291
295
299
29D
29H
29M
29S
29W
2A0
2A4
2A8
2AD
2AH
2AM
2AS
2B1
2B5
2B9
2BE
2BJ
2BN
2BR
2BX
2C1
2C5
2C9
2CD
2CJ
2CN
2CS
2CW
2D0
2D4
2D8
2DD
2DI
2DN
2DR
2DV
2DZ
2E4
2E8
2EE
2EK
2EO
2EU
2EY
2F2
2F7
2FB
2FF
2FM
2FR
2FX
2G1
2G5
2G9
2GD
2GJ
2GP
2GU
2GZ
2H3
2H9
2HD
2HI
2HN
2HU
2HY
2IG
2IN
2J2
2J6
2JC
2JJ
2JN
2JW
2K0
2K5
2KA
2KE
2KJ
2KO
2KS
2KW
2L2
2L8
2LC
2LG
2LL
2LP
2LT
2LY
2M3
2M7
2MC
2MH
2ML
2MQ
2MX
2N2
2N8
2ND
2NH
2NL
2NR
2NY
2O2
2O6
2OD
2OK
2OO
2OU
2OY
2P2
2P6
2PC
2PH
2PP
2PX
2Q5
2QA
2QF
2QK
2QT
2R2
2R8
2RC
2RG
2RL
2RQ
2RU
2S0
2S4
2S9
2SE
2SK
2SR
2SX
2T1
2T5
2TA
2TF
2TK
2TO
2TU
2TZ
2U3
2U7
2UB
2UF
2UK
2UQ
2UU
2UY
2V2
2V6
2VA
2VF
2VK
2VP
2VT
2VX
2W1
2W5
2W9
2WD
2WJ
2WN
2WS
2WY
2X3
2X7
2XC
2XG
2XL
2XP
2XU
2XZ
2Y3
2Y7
2YB
2YG
2YL
2YP
2YU
2YY
2ZE
2ZQ
2ZV
2ZZ
303
308
30G
30L
30Q
30X
316
31A
31I
31N
31S
31W
320
324
328
32C
32G
32L
32R
32Z
333
337
33C
33H
33M
33T
33Y
342
347
34C
34G
34M
34Q
34U
34Z
355
359
35D
35H
35M
35S
35X
363
36D
36I
36M
36Q
36X
371
377
37B
37G
37L
37Q
37V
37Z
383
387
38C
38G
38L
38P
38T
38Z
393
39C
39J
39P
39U
39Y
3A3
3A7
3AD
3AJ
3AN
3AT
3AX
3B1
3B9
3BD
3BI
3BN
3BS
3BW
3C1
3C5
3C9
3CF
3CH
3CM
3CR
3CZ
3D3
3D7
3DD
3DK
3DO
3DT
3DX
3E1
3E5
3EA
3EF
3EK
3EO
3EV
3EZ
3F4
3F8
3FD
3FH
3FN
3FS
3FX
3G4
3G8
3GC
3GH
3GM
3GQ
3GV
3GZ
3H3
3H7
3HC
3HG
3HK
3HO
3HS
3HW
3IG
3IO
3J1
3J5
3J9
3JD
3JJ
3JN
3JR
3JV
3K0
3K5
3K9
3KD
3KH
3KM
3KQ
3KU
3KY
3L2
3L6
3LA
3LE
3LL
3LP
3LV
3M1
3M5
3MB
3MI
3MO
3MS
3MY
3N2
3N6
3NA
3NE
3NK
3NS
3NW
3O1
3O5
3OB
3OG
3OM
3OS
3OW
3P0
3P5
3PA
3PG
3PL
3PQ
3PV
3PZ
3Q3
3Q8
3QE
3QL
3QQ
3QV
3QZ
3R3
3R7
3RC
3RG
3RK
3RO
3RS
3RW
3S1
3S6
3SC
3SG
3SL
3SP
3ST
3SX
3T1
3T7
3TB
3TF
3TJ
3TO
3TU
3TZ
3U4
3U8
3UC
3UG
3UL
3UP
3UW
3V1
3V5
3VB
3VF
3VL
3VP
3VV
3VZ
3W4
3W8
3WD
3WJ
3WN
3WR
3WW
3X0
3X4
3X8
3XC
3XG
3XL
3XS
3XX
3Y1
3Y5
3YH
3YQ
3YU
3YY
3Z2
3Z6
3ZA
3ZE
3ZJ
3ZN
3ZS
400
406
40A
40F
40K
40O
40T
40X
411
417
41D
41I
41M
41Q
41U
41Z
424
429
42J
42Q
42U
42Z
434
438
43C
43G
43M
43R
43V
443
447
44D
44K
44P
44U
44Z
454
459
45D
45L
45P
45W
460
464
46A
46G
46L
46Q
46V
470
475
47A
47E
47M
47R
47V
481
485
489
48E
48I
48N
48S
48W
490
494
499
49D
49H
49M
49Q
49X
4A1
4A7
4AB
4AH
4AM
4AT
4AX
4B2
4B8
4BD
4BH
4BL
4BS
4BW
4C0
4C6
4CD
4CH
4CL
4CP
4CV
4D1
4D5
4DB
4DG
4DK
4DO
4DT
4DX
4E7
4ED
4EJ
4EP
4EU
4F0
4F6
4FB
4FH
4FR
4FY
4G6
4GE
4GK
4GU
4H2
4HD
4HL
4HP
4HV
4IG
4J2
4J9
4JH
4JM
4JQ
4JU
4JY
4K2
4K6
4KA
4KF
4KK
4KO
4KX
4L3
4L7
4LE
4LK
4LO
4LS
4M0
4M4
4MA
4ME
4MJ
4MP
4MT
4MX
4NA
4NH
4NO
4NT
4O0
4O4
4O8
4OE
4OL
4OT
4P0
4P5
4P9
4PH
4PO
4PV
4PZ
4QA
4QF
4QP
4RB
4RU
4RY
4S3
4SH
4SQ
4SV
4T3
4T7
4TD
4TO
4TV
4U0
4U8
4UC
4UM
4UQ
4UX
4V3
4V8
4VD
4VJ
4VR
4VV
4W5
4WC
4WS
4X4
4XH
4XU
4Y0
4Y5
4YA
4YM
4YV
4Z8
4ZH
4ZQ
4ZY
507
50D
50J
50U
50Y
512
517
51D
51M
51Y
525
529
52D
52J
52O
52U
52Z
533
537
53C
53H
53L
53Q
53U
540
545
549
54J
54O
54V
550
556
55A
55E
55J
55U
563
567
56D
56N
56W
572
579
57F
57L
57U
57Y
582
586
58D
58L
591
595
59D
59H
59Q
59W
5A1
5AH
5AO
5AV
5AZ
5B3
5B9
5BD
5BL
5BP
5BW
5C2
5CF
5CH
5CM
5CU
5D0
5DA
5DK
5DS
5E5
5EH
5EO
5F1
5FE
5FK
5FR
5G8
5GF
5GP
5GX
5H2
5H7
5HC
5HI
5HR
5IQ
5JG
5JP
5KJ
5KZ
5L6
5LO
5LY
5M7
5MB
5MF
5ML
5MP
5MT
5MZ
5N5
5NC
5NI
5NN
5NR
5NY
5OC
5OO
5P3
5PB
5PH
5PL
5PR
5Q2
5QH
5QM
5R7
5RC
5RM
5SD
5SP
5T0
5T5
5TA
5TE
5TP
5TU
5U3
5UA
5UF
5UM
5UT
5V3
5V7
5VU
5WB
5WP
5WU
5WY
5X2
5XE
5XP
5Y3
5Y8
5YE
5ZA
602
609
610
614
618
61H
61S
624
628
62F
62K
62V
631
635
63A
640
645
64D
64P
654
65B
662
667
66R
672
677
680
684
689
691
696
69O
6AD
6AN
6AT
6BC
6C6
6CP
6DE
6DS
6F2
6FP
6GP
6HA
6HK
6IG
6J5
6KV
6LX
6ME
6MP
6N4
6NF
6NM
6NZ
6OC
6OJ
6PG
6PR
6SC
6TG
6UI
6W2
6XE
6Z0
701
705
70B
710
716
720
728
734
739
741
749
74X
757
761
76D
772
779
780
786
78C
78N
792
796
79N
79Z
7AH
7BB
7C1
7CL
7DG
7E8
7F3
7FK
7HA
7HN
7I1
7IM
7JA
7L4
7M3
7MG
7NH
7P0
7PE
7PQ
7RA
7S7
7SP
7TO
7UP
7WI
7X4
7X8
7YG
801
808
80O
818
822
82A
831
83H
842
846
851
855
85A
865
870
879
881
886
88A
88S
891
895
89I
8AP
8BD
8CA
8CX
8DQ
8EP
8H1
8HI
8IN
8K6
8LR
8MR
8NH
8OP
8PE
8PR
8SP
8TO
8VJ
8XG
8ZE
903
907
914
91B
922
926
92M
930
935
93A
94A
951
959
968
976
982
987
990
994
999
99S
9AD
9AP
9B6
9BM
9CL
9D9
9DN
9DX
9FK
9HI
9HX
9KQ
9MG
9MT
9MZ
9NS
9PC
9PO
9RA
9TN
9VU
9XZ
9ZE
A02
A07
A0C
A0P
A14
A18
A1Q
A20
A24
A28
A2E
A2M
A2Q
A31
A37
A3F
A3P
A40
A45
A4A
A4P
A54
A5A
A5N
A5V
A63
A6A
A6G
A6P
A70
A76
A7D
A82
A88
A8M
A91
A95
A9N
A9V
AA2
AA9
AAE
AAL
AAP
AAV
AB0
AB4
ABA
ABE
ABM
ABQ
ABV
ABZ
AC5
ACB
ACI
ACN
ACR
ACY
AD4
ADA
ADE
ADK
ADO
ADT
ADZ
AE4
AEA
AEG
AEK
AES
AF2
AFA
AFE
AFJ
AFQ
AFX
AG5
AGB
AGG
AGL
AGQ
AGU
AGY
AHC
AHH
AHO
AHS
AI7
AIC
AIJ
AIN
AIT
AJ1
AJ6
AJB
AJI
AK1
AK5
AKA
AKH
AKN
AKY
AL2
AL6
ALA
ALG
ALL
ALQ
ALU
ALZ
AM4
AM8
AME
AMI
AMO
AMT
AMZ
AN4
AN8
AND
ANI
ANM
ANQ
ANU
AO1
AO9
AOD
AOI
AOO
AOS
AP2
AP6
APC
APG
APK
APP
APU
AQ2
AQB
AQN
AQZ
AR9
ARD
ARI
ARN
ARW
AS2
AS6
ASA
ASE
ASJ
ASU
ASZ
AT5
ATE
ATL
ATR
ATX
AU4
AUK
AV6
AVF
AVP
AVV
AW1
AWF
AX1
AX5
AXA
AXF
AXO
AXW
AY9
AYD
AYL
AZ0
AZ4
AZA
AZG
AZN
AZV
B02
B0D
B11
B19
B1T
B23
B29
B2J
B2Q
B2Y
B33
B37
B3B
B3H
B3N
B3S
B3W
B40
B44
B48
B4G
B50
B55
B59
B5H
B60
B64
B6A
B72
B78
B7I
B81
B85
B89
B90
B94
B98
BA1
BAD
BAI
BAS
BAX
BB2
BB7
BBE
BBL
BBU
BBZ
BC5
BCE
BCM
BCQ
BCW
BD1
BD5
BD9
BDG
BDK
BDQ
BDV
BDZ
BE4
BEB
BEG
BEK
BEO
BEV
BF0
BFE
BFI
BFO
BFU
BG2
BGD
BGP
BGV
BH5
BHA
BHE
BHI
BHN
BHR
BHZ
BI4
BIA
BIG
BIL
BIR
BIV
BIZ
BJM
BK3
BK7
BKI
BL1
BL5
BLA
BLK
BLP
BLV
BM3
BMB
BMF
BMM
BMR
BMW
BN4
BND
BNH
BNL
BNS
BNZ
BOA
BOS
BP3
BP7
BPG
BPL
BPQ
BPY
BQM
BR2
BR8
BRD
BRJ
BRP
BRU
BRY
BSA
BSJ
BSZ
BT5
BTB
BTK
BTQ
BTW
BU1
BU6
BUF
BUM
BUR
BVC
BVL
BWP
BX4
BXD
BXP
BXX
BYA
BYG
BYR
BZ0
BZ5
BZD
BZH
BZP
BZT
BZZ
C03
C0A
C0P
C0Z
C14
C19
C1F
C1L
C1R
C20
C24
C29
C2F
C2P
C2Z
C35
C3B
C3O
C3Y
C43
C47
C4B
C4H
C4Q
C53
C5A
C5G
C5P
C62
C6B
C6Q
C71
C77
C7U
C88
C8M
C91
C95
C9H
CA2
CA6
CAA
CAH
CAL
CAP
CAV
CB1
CB8
CBD
CBI
CBN
CBS
CBW
CC5
CCC
CCN
CCR
CCV
CD2
CD9
CDE
CDJ
CDP
CDT
CDX
CE3
CEB
CEI
CEM
CET
CEZ
CF4
CFB
CFH
CFP
CFY
CG4
CGE
CGS
CH4
CHB
CHG
CHN
CHU
CHZ
CI2
CIB
CIG
CIN
CIR
CIY
CJH
CK2
CK6
CKA
CKG
CKK
CL5
CLC
CLM
CLT
CM0
CM6
CMA
CME
CMJ
CMP
CMV
CN2
[truncated: 2,443 more rows]

## Sheet: CCD_gen_CHNO 
000
002
003
004
005
007
009
00D
00E
00G
00J
00K
00L
00M
00S
00X
010
012
015
01B
01H
01I
01O
01P
01Q
01R
01S
01T
01W
022
023
026
027
02H
02N
02W
038
03A
03D
03E
03F
03K
03N
03V
03W
040
045
047
049
04B
04C
04D
04G
04H
04J
04L
04N
04O
04P
04Q
04S
04V
04X
057
05B
05N
05S
05T
05U
05W
068
069
06F
06H
06J
06T
070
071
074
076
077
078
079
07B
07H
07K
07L
07P
07U
07V
082
083
085
08C
08L
08R
08X
091
092
095
097
098
099
09A
09N
09O
09P
09Q
09U
09V
0A0
0A1
0A6
0A7
0A9
0AB
0AF
0AG
0AI
0AO
0AS
0B1
0B2
0B3
0B4
0BD
0BI
0BN
0BR
0BV
0BW
0BX
0C0
0C9
0CA
0CE
0CO
0CP
0CT
0CV
0CX
0D2
0D8
0DB
0DF
0DJ
0DS
0DV
0DX
0DY
0E0
0E7
0E8
0E9
0EC
0ED
0EF
0EN
0EO
0EY
0F0
0FK
0FL
0FP
0FR
0FT
0FU
0FW
0GA
0GM
0GO
0GQ
0GR
0GV
0GY
0GZ
0H3
0H5
0HD
0HN
0HT
0HV
0HX
0HY
0IN
0J2
0J4
0J5
0J6
0J7
0J9
0JB
0JD
0JF
0JK
0JN
0JQ
0JR
0JU
0K1
0K6
0KF
0KK
0KM
0KN
0KP
0L1
0LH
0LO
0LP
0LQ
0LR
0LT
0LV
0M2
0MA
0MC
0MD
0ME
0MK
0MO
0MT
0MV
0N1
0N5
0N7
0N9
0NC
0NK
0NL
0NN
0NR
0NT
0NV
0NX
0NY
0O1
0O4
0O5
0O6
0OG
0OK
0OL
0OM
0ON
0OO
0OP
0OW
0OX
0OY
0P6
0PA
0PP
0PX
0PY
0PZ
0Q1
0Q2
0QA
0QG
0QJ
0QK
0QX
0QY
0R1
0RA
0RB
0RE
0RS
0RW
0RX
0RY
0RZ
0S4
0S5
0SD
0SE
0SH
0SO
0SQ
0SR
0SS
0ST
0SU
0SV
0SW
0SY
0T7
0T8
0T9
0TA
0TF
0TR
0TT
0TZ
0U0
0U3
0U5
0U6
0U8
0UB
0UK
0UL
0UM
0UU
0UX
0V4
0VC
0VD
0VE
0VG
0VH
0VJ
0VK
0VO
0VP
0VT
0W3
0W7
0W8
0WE
0WF
0WL
0WR
0WS
0WU
0WV
0WY
0XA
0XC
0XE
0XF
0XM
0XR
0XT
0XU
0XV
0XW
0Y0
0Y1
0YC
0YG
0YH
0YJ
0YO
0YQ
0YR
0YW
0YY
0YZ
0Z9
0ZB
0ZC
0ZL
0ZN
0ZQ
0ZR
0ZS
0ZT
104
108
109
10F
10L
10T
10U
10X
10Y
10Z
113
114
11A
11C
11G
11K
11N
11O
11U
11W
11X
11Z
12B
12H
12I
12M
12O
12P
12Q
12R
12S
12T
12U
130
135
13D
13J
13K
13L
13M
13R
13S
13T
13U
13X
140
141
142
145
146
147
149
14B
14F
14H
14I
14L
14N
14R
14S
14U
14V
14Y
150
155
156
157
15A
15B
15C
15I
15J
15L
15M
15N
15W
15Z
162
163
164
166
167
168
169
16C
16D
16E
16H
16L
16N
16P
16Q
16S
16Y
16Z
172
173
179
17B
17C
17D
17E
17H
17L
17M
17N
17P
17Q
17U
17X
17Y
17Z
183
184
186
18A
18B
18C
18D
18F
18N
18R
18W
18Y
18Z
192
197
199
19A
19B
19F
19J
19L
19M
19P
19Q
19R
19S
19V
19Z
1A5
1AB
1AC
1AF
1AG
1AU
1AW
1AX
1B0
1B4
1B6
1BA
1BG
1BH
1BJ
1BM
1BN
1BO
1BU
1BW
1BX
1BZ
1C7
1CA
1CB
1CD
1CF
1CH
1CJ
1CM
1CP
1CQ
1CW
1D1
1D4
1DA
1DC
1DF
1DM
1DO
1DR
1DT
1DU
1DY
1DZ
1E0
1E1
1E3
1E8
1EB
1ED
1EF
1EL
1EM
1EP
1ER
1ES
1ET
1EU
1EW
1EX
1EY
1F1
1F2
1F3
1F4
1F5
1FE
1FF
1FG
1FK
1FM
1FP
1FV
1G0
1G4
1G7
1G9
1GA
1GB
1GE
1GH
1GK
1GL
1GN
1H2
1H3
1H4
1HB
1HC
1HD
1HK
1HN
1HP
1HT
1HU
1HV
1IN
1IQ
1IT
1J1
1JK
1JN
1JQ
1JR
1JT
1JU
1JX
1JZ
1K0
1K3
1K4
1K5
1K7
1KA
1KG
1KJ
1KN
1KR
1KT
1KV
1KX
1L2
1L6
1LA
1LM
1LP
1LQ
1LR
1LU
1LX
1LY
1LZ
1M0
1M1
1M2
1M7
1MC
1MF
1MH
1MJ
1ML
1MR
1MX
1N0
1N2
1N4
1N5
1N9
1NB
1NJ
1NK
1NL
1NP
1NX
1NY
1O2
1O6
1O8
1OD
1OH
1OL
1OM
1ON
1OX
1P0
1P1
1P2
1P3
1P4
1P5
1PA
1PB
1PC
1PE
1PF
1PG
1PI
1PJ
1PK
1PL
1PM
1PO
1PQ
1PU
1Q4
1Q5
1Q6
1Q7
1Q8
1Q9
1QB
1QO
1QP
1QQ
1QT
1QW
1R2
1R6
1R8
1RA
1RH
1RK
1RL
1RM
1RQ
1RR
1RS
1RT
1S5
1S8
1S9
1SB
1SE
1SF
1SG
1SJ
1SL
1SN
1SO
1SP
1SQ
1ST
1SZ
1T4
1T5
1T6
1T7
1T8
1TD
1TJ
1TM
1TQ
1TZ
1U2
1U5
1U7
1U9
1UC
1UD
1UP
1UR
1UT
1UW
1V0
1V8
1V9
1VA
1VC
1VD
1VE
1VF
1VG
1VJ
1VK
1VP
1VR
1VV
1VW
1VX
1VY
1VZ
1W0
1W3
1WB
1WE
1WF
1WG
1WJ
1WK
1WO
1WZ
1X5
1X6
1X9
1XA
1XG
1XH
1XL
1XN
1XT
1XX
1XY
1Y0
1Y5
1Y9
1YA
1YE
1YH
1YJ
1YK
1YL
1YZ
1ZC
1ZN
201
204
207
209
20A
20B
20C
20E
20N
20P
20S
211
215
216
217
21B
21E
21H
21L
21T
21V
223
226
228
229
22A
22E
22G
22M
22N
22P
22Z
233
239
23A
23B
23C
23E
23F
23H
23M
23N
23P
23R
23W
23Y
243
24K
24L
24P
24U
24V
24W
24X
24Z
251
253
254
25D
25G
25K
25O
25Q
25R
25V
25W
261
268
26A
26B
26D
26G
26K
26L
26M
26P
26Q
26R
26U
26V
26W
26Y
271
272
273
278
279
27G
27H
27J
27K
27L
27M
27O
27P
27U
27W
27X
280
282
284
287
289
28A
28C
28E
28O
28P
28T
28Y
28Z
290
291
292
293
297
298
29C
29D
29F
29G
29H
29J
29K
29L
29N
29P
29S
29U
29V
2A0
2A1
2A3
2A4
2A6
2A7
2A8
2A9
2AC
2AD
2AE
2AF
2AG
2AH
2AI
2AL
2AQ
2AS
2B5
2B8
2BB
2BJ
2BN
2BP
2BX
2C2
2C8
2C9
2CG
2CJ
2CK
2CV
2CZ
2D2
2D3
2DC
2DG
2DI
2DL
2DO
2DR
2DS
2DX
2DY
2E3
2E8
2EC
2ED
2EH
2EO
2ET
2EZ
2F2
2F5
2F6
2F8
2FC
2FQ
2FR
2FS
2FU
2FY
2G0
2G3
2GJ
2GL
2GM
2GQ
2GS
2GV
2GY
2H1
2H3
2H8
2HA
2HC
2HG
2HH
2HI
2HK
2HL
2HU
2HW
2HZ
2IG
2IH
2IK
2IM
2IW
2J3
2J5
2J7
2JC
2JF
2JG
2JK
2JL
2JN
2JT
2K1
2K2
2K4
2K5
2K7
2K8
2K9
2KA
2KJ
2KN
2KO
2KR
2KS
2KT
2KU
2KZ
2L0
2L1
2L2
2L4
2L9
2LD
2LE
2LJ
2LL
2LN
2LP
2LQ
2LR
2LS
2LV
2LX
2M2
2M3
2M4
2M5
2M6
2M8
2ME
2MH
2MI
2MJ
2MK
2ML
2MN
2MP
2MQ
2MR
2MV
2MX
2MY
2MZ
2N0
2N9
2NA
2NB
2ND
2NJ
2NP
2NS
2NY
2NZ
2O0
2O1
2O3
2O4
2OB
2OD
2OE
2OH
2OK
2OP
2OS
2OX
2P2
2P4
2P5
2P8
2PC
2PE
2PM
2PP
2PQ
2PU
2PX
2PZ
2Q2
2Q5
2Q6
2Q8
2Q9
2QA
2QD
2QE
2QL
2QO
2R6
2RA
2RH
2RK
2RN
2RO
2RZ
2S0
2S2
2S3
2S4
2S8
2SC
2SJ
2SN
2SR
2SS
2T3
2T7
2T9
2TD
2TL
2TN
2TQ
2TX
2UA
2UC
2UE
2UF
2UG
2UO
2UP
2UQ
2US
2UT
2UV
2V2
2V4
2V7
2V9
2VA
2VO
2VP
2VR
2VS
2VV
2VW
2VZ
2W0
2W1
2W2
2W4
2W6
2W8
2W9
2WA
2WB
2WC
2WD
2WF
2WG
2WM
2WS
2WU
2X1
2X6
2X7
2XB
2XC
2XD
2XP
2XS
2XT
2XU
2XW
2XX
2Y3
2Y9
2YC
2YD
2YF
2YG
2YH
2YJ
2YL
2YM
2YO
2YP
2YV
2YW
2YY
2Z4
2ZE
2ZM
2ZQ
2ZT
2ZV
301
302
303
306
308
30E
30G
30K
30M
30W
31A
31D
31I
31J
31K
31L
31R
31T
31U
31V
31X
31Y
323
32F
32L
32O
32W
32X
32Z
330
333
338
33C
33D
33K
33L
33M
33N
33O
33U
340
342
344
348
34A
34D
34E
34G
34H
34Q
34R
34S
34U
34V
351
355
357
35D
35E
35F
35K
35M
35O
35R
35W
35X
35Y
362
363
369
36G
36J
36K
36L
36M
36N
36O
36Q
36X
36Z
373
376
377
37A
37D
37H
37K
37L
37O
37Q
37R
37T
37X
37Y
37Z
380
383
38A
38B
38F
38G
38J
38L
38N
38P
38Q
38S
38T
38W
38X
38Z
391
397
39C
39D
39H
39O
39P
39Q
39R
39S
39V
39Y
39Z
3A0
3A3
3A4
3A5
3A8
3A9
3AB
3AD
3AH
3AK
3AL
3AO
3AV
3AW
3AX
3AY
3AZ
3B3
3B4
3B9
3BA
3BC
3BD
3BG
3BH
3BL
3BQ
3BU
3BV
3BY
3C3
3C5
3C6
3C8
3CK
3CM
3CN
3CR
3CU
3D0
3D1
3D2
3D4
3D5
3D6
3D7
3D8
3D9
3DC
3DD
3DG
3DJ
3DL
3DM
3DN
3DO
3DQ
3DS
3DT
3DV
3DW
3DY
3E1
3E3
3E5
3EB
3EE
3ET
3EV
3EZ
3F2
3F4
3F5
3F6
3F7
3F8
3F9
3FG
3FI
3FL
3FM
3FW
3FZ
3G3
3G6
3GA
3GB
3GD
3GF
3GG
3GH
3GL
3GM
3GN
3GQ
3GR
3GU
3GV
3GX
3GY
3GZ
3H0
3H2
3H3
3H4
3H5
3HA
3HB
3HD
3HE
3HF
3HG
3HJ
3HL
3HM
3HO
3HP
3HQ
3HR
3HX
3HY
3IB
3ID
3IG
3IL
3IO
3IP
3IT
3J1
3J2
3J5
3J6
3J7
3J8
3JA
3JC
3JD
3JG
3JK
3JL
3JM
3JN
3JX
3K1
3K2
3K5
3K8
3KD
3KE
3KF
3KJ
3KL
3KO
3KS
3KT
3KU
3KV
3KW
3KX
3KY
3L0
3L1
3L2
3L9
3LA
3LD
3LN
3LP
3LR
3LT
3LV
3M0
3M4
3M5
3MB
3MF
3MG
3MJ
3ML
3MO
3MP
3MR
3MV
3MW
3MX
3MZ
3N0
3N3
3N5
3N7
3NB
3NF
3NK
3NP
3NS
3NT
3NU
3NY
3NZ
3O3
3O4
3O7
3O8
3OA
3OC
3OG
3OH
3OK
3OL
3OM
3OP
3OT
3OU
3P1
3P2
3P7
3P9
3PA
3PF
3PK
3PL
3PM
3PS
3PV
3PX
3PY
3Q0
3Q1
3Q2
3Q3
3Q4
3Q5
3Q6
3Q8
3QC
3QL
3QO
3QS
3QT
3QU
3QW
3QY
3QZ
3R0
3R5
3RA
3RB
3RC
3RE
3RF
3RG
3RH
3RI
3RJ
3RK
3RL
3RN
3RS
3RT
3RU
3RW
3RX
3RZ
3S1
3S6
3SA
3SB
3SD
3SJ
3SK
3SM
3SR
3ST
3SV
3SW
3SY
3T2
3T9
3TF
3TG
3TI
3TL
3TN
3TO
3TR
3TW
3TX
3U2
3U3
3UE
3UH
3UM
3UO
3UP
3US
3V3
3V4
3V7
3V8
3VB
3VL
3VM
3VN
3VR
3VS
3VW
3VX
3VY
3VZ
3W2
3W7
3W9
3WA
3WC
3WJ
3WK
3WL
3WM
3WN
3WO
3WS
3WU
3WV
3WX
3WY
3WZ
3X1
3X3
3X4
3X5
3X8
3XH
3XM
3XN
3XV
3XX
3Y8
3YP
3YT
3YV
3YW
3YX
3YZ
3Z0
3Z2
3Z5
3ZA
3ZC
3ZG
3ZH
3ZL
3ZN
3ZP
3ZQ
3ZS
3ZU
3ZV
3ZW
404
40A
40C
40E
40F
40G
40H
40O
40P
40R
40S
40T
40V
40W
40Y
419
41H
41J
41L
41N
41Q
41U
41V
41W
41X
41Z
421
423
425
426
428
429
42C
42D
42Y
431
437
43A
43G
43J
43O
43P
445
447
44A
44D
44U
44V
44W
451
454
458
459
45D
45E
45L
45N
45O
45U
45X
460
463
464
46A
46H
46J
46L
46M
46O
46Q
46T
46U
46W
470
472
475
47G
47J
47L
47N
47P
47Q
47R
47S
47T
47U
47V
47X
47Y
480
481
482
483
484
485
487
48C
48D
48E
48G
48P
48Q
48Y
490
497
499
49A
49F
49G
49L
49M
49Q
49R
49U
49W
49X
49Y
4A0
4A3
4AB
4AF
4AG
4AH
4AL
4AM
4AN
4AQ
4AS
4AT
4AU
4AW
4AX
4AZ
4B5
4BA
4BC
4BG
4BL
4BO
4BQ
4BS
4BU
4BX
4BY
4BZ
4C0
4C4
4CC
4CK
4CQ
4CS
4D0
4D1
4D2
4D4
4D7
4D8
4DB
4DE
4DH
4DJ
4DK
4DM
4DP
4DW
4DX
4E5
4E6
4E7
4EA
4EO
4EP
4EU
4EV
4EZ
4F2
4F7
4F8
4FE
4FF
4FI
4FS
4FT
4FU
4FY
4FZ
4G5
4G6
4G8
4GC
4GD
4GH
4GK
4GP
4GZ
4HB
4HC
4HD
4HL
4HM
4HO
4HP
4HW
4HX
4IC
4IK
4J0
4J2
4J9
4JK
4JP
4JQ
4JR
4JS
4JU
4JV
4JW
4JX
4JZ
4K2
4K4
4K6
4K8
4KA
4KE
4KF
4KG
4KJ
4KL
4KY
4L0
4L2
4L3
4L4
4L5
4L6
4L8
4LD
4LG
4LL
4LN
4LQ
4LV
4M0
4M2
4M3
4M4
4M6
4M9
4MA
4ME
4MG
4ML
4MN
4MP
4MQ
4MR
4MU
4MV
4MX
4MZ
4NB
4NC
4NI
4NL
4NN
4O7
4OA
4OH
4OL
4OU
4OX
4P0
4P5
4P7
4PA
4PF
4PG
4PH
4PI
4PK
4PL
4PO
4PP
4PR
4PW
4PX
4PY
4PZ
4Q0
4Q1
4QE
4QS
4R8
4RB
4RF
4RG
4RU
4RV
4ST
4SV
4T1
[truncated: 6,144 more rows]

## Sheet: CCD_gen_all and CCD_exp_all
000
001
002
003
004
005
006
007
008
009
00A
00B
00C
00D
00E
00F
00G
00H
00I
00J
00K
00L
00M
00N
00P
00Q
00R
00S
00T
00X
00Y
010
012
014
015
016
017
018
01A
01B
01C
01G
01H
01I
01K
01O
01P
01Q
01R
01S
01T
01U
01V
01W
020
022
023
024
026
027
028
02C
02D
02F
02G
02H
02N
02R
02T
02W
02Z
031
032
033
034
035
036
038
039
03A
03B
03C
03D
03E
03F
03G
03H
03I
03K
03L
03M
03N
03P
03Q
03T
03U
03V
03W
03X
03Y
03Z
040
041
043
044
045
046
047
048
049
04A
04B
04C
04D
04G
04H
04J
04K
04L
04N
04O
04P
04Q
04S
04T
04V
04X
04Z
051
053
054
055
056
057
058
059
05B
05N
05R
05S
05T
05U
05W
060
062
064
065
066
068
069
06B
06F
06H
06J
06S
06T
06U
06V
06W
06X
06Z
070
071
072
073
074
075
076
077
078
079
07B
07H
07J
07K
07L
07M
07N
07P
07Q
07R
07S
07U
07V
07Z
082
083
084
085
087
088
08B
08C
08D
08E
08F
08H
08J
08K
08L
08P
08Q
08R
08S
08W
08X
08Y
08Z
091
092
093
094
095
096
097
098
099
09A
09B
09D
09E
09F
09G
09H
09J
09K
09L
09M
09N
09O
09P
09Q
09R
09S
09T
09U
09V
09Z
0A
0A0
0A1
0A3
0A4
0A6
0A7
0A8
0A9
0AB
0AD
0AF
0AG
0AH
0AI
0AJ
0AK
0AO
0AP
0AS
0B1
0B2
0B3
0B4
0BB
0BD
0BI
0BM
0BN
0BR
0BU
0BV
0BW
0BX
0BY
0BZ
0C
0C0
0C1
0C2
0C3
0C4
0C5
0C6
0C7
0C8
0C9
0CA
0CB
0CE
0CG
0CH
0CJ
0CK
0CL
0CM
0CN
0CO
0CP
0CR
0CT
0CU
0CV
0CX
0CZ
0D1
0D2
0D3
0D6
0D8
0DA
0DB
0DC
0DF
0DG
0DI
0DJ
0DN
0DO
0DQ
0DS
0DT
0DU
0DV
0DX
0DY
0E0
0E1
0E7
0E8
0E9
0EC
0ED
0EF
0EJ
0EN
0EO
0ET
0EU
0EY
0F0
0F1
0F3
0F4
0F7
0F9
0FA
0FG
0FI
0FK
0FL
0FN
0FO
0FP
0FQ
0FR
0FS
0FT
0FU
0FV
0FW
0FX
0FZ
0G
0G0
0G1
0G2
0G4
0G7
0G8
0GA
0GD
0GE
0GH
0GM
0GO
0GQ
0GR
0GS
0GT
0GU
0GV
0GX
0GY
0GZ
0H3
0H4
0H5
0H6
0H7
0H8
0H9
0HD
0HH
0HL
0HN
0HO
0HT
0HV
0HX
0HY
0IN
0IU
0IV
0IW
0J2
0J3
0J4
0J5
0J6
0J7
0J8
0J9
0JA
0JB
0JD
0JE
0JF
0JG
0JH
0JJ
0JK
0JL
0JM
0JN
0JO
0JP
0JQ
0JR
0JU
0JV
0JW
0JX
0K0
0K1
0K2
0K3
0K5
0K6
0K7
0K9
0KB
0KC
0KD
0KE
0KF
0KG
0KH
0KJ
0KK
0KL
0KM
0KN
0KO
0KP
0KQ
0KR
0KS
0KT
0KU
0KV
0KW
0KX
0KY
0L0
0L1
0L3
0L4
0L5
0L6
0L7
0L8
0L9
0LA
0LB
0LC
0LD
0LG
0LH
0LI
0LJ
0LK
0LL
0LM
0LN
0LO
0LP
0LQ
0LR
0LS
0LT
0LU
0LV
0LW
0LX
0LY
0LZ
0M1
0M2
0M3
0M4
0M5
0M6
0M7
0M8
0M9
0MA
0MB
0MC
0MD
0ME
0MF
0MH
0MJ
0MK
0MM
0MN
0MO
0MP
0MQ
0MR
0MS
0MT
0MV
0MW
0MX
0MY
0MZ
0N0
0N1
0N2
0N5
0N6
0N7
0N8
0N9
0NC
0NF
0NH
0NJ
0NK
0NL
0NM
0NN
0NQ
0NR
0NS
0NT
0NU
0NV
0NW
0NX
0NY
0NZ
0O1
0O2
0O3
0O4
0O5
0O6
0O7
0OC
0OE
0OF
0OG
0OH
0OJ
0OK
0OL
0OM
0ON
0OO
0OP
0OQ
0OR
0OT
0OU
0OV
0OW
0OX
0OY
0P1
0P4
0P5
0P6
0P8
0PA
0PC
0PF
0PI
0PJ
0PK
0PO
0PP
0PQ
0PX
0PY
0PZ
0Q1
0Q2
0QA
0QB
0QE
0QF
0QG
0QI
0QJ
0QK
0QL
0QN
0QR
0QV
0QW
0QX
0QY
0R0
0R1
0R2
0R3
0R4
0R5
0R6
0R7
0R9
0RA
0RB
0RD
0RE
0RF
0RK
0RM
0RN
0RO
0RP
0RQ
0RR
0RS
0RT
0RU
0RV
0RW
0RX
0RY
0RZ
0S0
0S1
0S2
0S3
0S4
0S5
0S6
0S7
0S8
0S9
0SA
0SB
0SC
0SD
0SE
0SF
0SG
0SH
0SJ
0SK
0SL
0SO
0SQ
0SR
0SS
0ST
0SU
0SV
0SW
0SX
0SY
0SZ
0T0
0T1
0T2
0T3
0T4
0T5
0T6
0T7
0T8
0T9
0TA
0TB
0TF
0TK
0TM
0TO
0TP
0TQ
0TR
0TS
0TT
0TU
0TX
0TZ
0U
0U0
0U3
0U4
0U5
0U6
0U8
0U9
0UB
0UF
0UJ
0UK
0UL
0UM
0UN
0UP
0UQ
0US
0UU
0UV
0UX
0V2
0V4
0V5
0V6
0V7
0V8
0VA
0VB
0VC
0VD
0VE
0VF
0VG
0VH
0VJ
0VK
0VM
0VN
0VO
0VP
0VQ
0VR
0VS
0VT
0VU
0VV
0VW
0VX
0VY
0VZ
0W0
0W1
0W2
0W3
0W7
0W8
0WA
0WB
0WC
0WD
0WE
0WF
0WG
0WH
0WK
0WL
0WM
0WN
0WO
0WP
0WR
0WS
0WT
0WU
0WV
0WW
0WY
0X1
0X2
0X3
0X5
0X6
0X9
0XA
0XB
0XC
0XD
0XE
0XF
0XG
0XH
0XJ
0XM
0XN
0XP
0XR
0XS
0XT
0XU
0XV
0XW
0XX
0XZ
0Y0
0Y1
0Y2
0Y3
0Y4
0Y5
0Y7
0YA
0YB
0YC
0YG
0YH
0YJ
0YN
0YO
0YP
0YQ
0YR
0YS
0YT
0YV
0YW
0YX
0YY
0YZ
0Z0
0Z2
0Z9
0ZA
0ZB
0ZC
0ZD
0ZG
0ZL
0ZN
0ZQ
0ZR
0ZS
0ZT
0ZZ
100
101
103
104
106
107
108
109
10B
10D
10E
10F
10G
10H
10J
10K
10L
10M
10N
10O
10Q
10T
10U
10V
10W
10X
10Y
10Z
110
111
112
113
114
115
116
117
11A
11B
11C
11D
11E
11F
11G
11H
11K
11M
11N
11O
11P
11S
11U
11V
11W
11X
11Y
11Z
125
126
127
128
129
12A
12B
12C
12D
12E
12F
12G
12H
12I
12M
12O
12P
12Q
12R
12S
12T
12U
12V
12Z
130
133
134
135
137
138
139
13A
13C
13D
13E
13F
13I
13J
13K
13L
13M
13N
13P
13Q
13R
13S
13T
13U
13V
13W
13X
13Y
13Z
140
141
142
143
145
146
147
149
14A
14B
14C
14D
14F
14H
14I
14J
14K
14L
14M
14N
14O
14Q
14R
14S
14T
14U
14V
14X
14Y
14Z
150
151
153
154
155
156
157
158
159
15A
15B
15C
15E
15G
15H
15I
15J
15L
15M
15N
15O
15Q
15R
15S
15T
15U
15V
15W
15X
15Z
160
161
162
163
164
165
166
167
168
169
16B
16C
16D
16E
16F
16G
16H
16I
16J
16K
16L
16M
16N
16O
16P
16Q
16R
16S
16T
16U
16V
16W
16X
16Y
16Z
170
171
172
173
174
176
177
178
179
17A
17B
17C
17D
17E
17F
17G
17H
17L
17M
17N
17O
17P
17Q
17R
17S
17T
17U
17V
17W
17X
17Y
17Z
180
181
183
184
185
186
187
189
18A
18B
18C
18D
18E
18F
18G
18H
18I
18J
18K
18L
18M
18N
18O
18P
18Q
18R
18S
18T
18U
18V
18W
18Y
18Z
190
192
196
197
198
199
19A
19B
19C
19D
19E
19F
19G
19H
19J
19K
19L
19M
19N
19O
19P
19Q
19R
19S
19T
19U
19V
19X
19Y
19Z
1A0
1A1
1A2
1A3
1A4
1A5
1A6
1A7
1A8
1A9
1AA
1AB
1AC
1AD
1AE
1AF
1AG
1AH
1AJ
1AK
1AM
1AN
1AO
1AP
1AQ
1AU
1AV
1AW
1AX
1AY
1AZ
1B0
1B1
1B2
1B3
1B4
1B5
1B6
1B7
1B8
1B9
1BA
1BB
1BC
1BD
1BE
1BF
1BG
1BH
1BI
1BJ
1BK
1BL
1BM
1BN
1BO
1BP
1BQ
1BR
1BS
1BT
1BU
1BV
1BW
1BX
1BY
1BZ
1C4
1C5
1C6
1C7
1C8
1C9
1CA
1CB
1CD
1CE
1CF
1CG
1CH
1CI
1CJ
1CK
1CM
1CN
1CO
1CP
1CQ
1CR
1CS
1CT
1CV
1CW
1CY
1CZ
1D0
1D1
1D4
1D5
1D6
1D8
1D9
1DA
1DB
1DC
1DD
1DE
1DF
1DG
1DH
1DI
1DJ
1DK
1DL
1DM
1DN
1DO
1DP
1DQ
1DR
1DT
1DU
1DV
1DW
1DX
1DY
1DZ
1E0
1E1
1E2
1E3
1E4
1E5
1E6
1E7
1E8
1E9
1EA
1EB
1ED
1EF
1EG
1EH
1EI
1EJ
1EK
1EL
1EM
1EN
1EO
1EP
1EQ
1ER
1ES
1ET
1EU
1EV
1EW
1EX
1EY
1EZ
1F0
1F1
1F2
1F3
1F4
1F5
1F6
1F7
1F8
1FA
1FB
1FD
1FE
1FF
1FG
1FK
1FM
1FN
1FO
1FP
1FQ
1FR
1FS
1FT
1FV
1FW
1FX
1FY
1FZ
1G0
1G3
1G4
1G5
1G7
1G9
1GA
1GB
1GC
1GD
1GE
1GG
1GH
1GJ
1GK
1GL
1GM
1GN
1GO
1GP
1GQ
1GR
1GS
1GT
1GU
1GV
1GW
1GZ
1H1
1H2
1H3
1H4
1H5
1H6
1H7
1H8
1HA
1HB
1HC
1HD
1HE
1HF
1HG
1HH
1HJ
1HK
1HL
1HM
1HN
1HO
1HP
1HQ
1HR
1HS
1HT
1HU
1HV
1HW
1HX
1HZ
1IG
1IN
1IP
1IQ
1IR
1IS
1IT
1IU
1J1
1J2
1J3
1J4
1J5
1J6
1J9
1JB
1JC
1JD
1JE
1JF
1JG
1JH
1JJ
1JK
1JL
1JN
1JO
1JP
1JQ
1JR
1JS
1JT
1JU
1JV
1JX
1JY
1JZ
1K0
1K3
1K4
1K5
1K7
1K9
1KA
1KG
1KJ
1KM
1KN
1KO
1KP
1KR
1KS
1KT
1KU
1KV
1KX
1KY
1KZ
1L2
1L4
1L6
1L7
1L8
1L9
1LA
1LB
1LC
1LD
1LE
1LF
1LG
1LI
1LJ
1LL
1LM
1LP
1LQ
1LR
1LS
1LT
1LU
1LW
1LX
1LY
1LZ
1M0
1M1
1M2
1M3
1M4
1M5
1M6
1M7
1M8
1M9
1MA
1MB
1MC
1MD
1ME
1MF
1MG
1MH
1MJ
1ML
1MM
1MN
1MO
1MQ
1MR
1MS
1MT
1MU
1MV
1MW
1MX
1MY
1N0
1N1
1N2
1N3
1N4
1N5
1N6
1N8
1N9
1NB
1ND
1NE
1NF
1NG
1NH
1NJ
1NK
1NL
1NM
1NN
1NO
1NP
1NQ
1NR
1NS
1NT
1NU
1NV
1NW
1NX
1NY
1NZ
1O0
1O1
1O2
1O3
1O5
1O6
1O8
1O9
1OA
1OB
1OC
1OD
1OG
1OH
1OJ
1OK
1OL
1OM
1ON
1OO
1OQ
1OR
1OS
1OT
1OU
1OV
1OX
1OY
1P0
1P1
1P2
1P3
1P4
1P5
1P6
1P7
1P8
1P9
1PA
1PB
1PC
1PD
1PE
1PF
1PG
1PH
1PI
1PJ
1PK
1PL
1PM
1PN
1PO
1PP
1PQ
1PR
1PS
1PU
1PW
1PX
1PZ
1Q0
1Q1
1Q2
1Q3
1Q4
1Q5
1Q6
1Q7
1Q8
1Q9
1QA
1QB
1QC
1QE
1QF
1QG
1QJ
1QM
1QN
1QO
1QP
1QQ
1QR
1QS
1QT
1QU
1QV
1QW
1QZ
1R0
1R2
1R4
1R5
1R6
1R7
1R8
1R9
1RA
1RB
1RC
1RD
1RE
1RG
1RH
1RK
1RL
1RM
1RO
1RP
1RQ
1RR
1RS
1RT
1RU
1RV
1RY
1RZ
1S0
1S1
1S3
1S5
1S6
1S7
1S8
1S9
1SA
1SB
1SC
1SD
1SE
1SF
1SG
1SH
1SJ
1SL
1SM
1SN
1SO
1SP
1SQ
1ST
1SU
1SW
1SX
1SY
1SZ
1T4
1T5
1T6
1T7
1T8
1TB
1TC
1TD
1TE
1TJ
1TL
1TM
1TQ
1TR
1TS
1TT
1TU
1TZ
1U0
1U1
1U2
1U3
1U4
1U5
1U6
1U7
1U9
1UA
1UC
1UD
1UE
1UF
1UG
1UH
1UJ
1UK
1UL
1UN
1UO
1UP
1UQ
1UR
1UT
1UV
1UW
1UX
1UZ
1V0
1V1
1V2
1V3
1V4
1V5
1V6
1V8
1V9
1VA
1VB
1VC
1VD
1VE
1VF
1VG
1VJ
1VK
1VM
1VN
1VO
1VP
1VR
1VS
1VT
1VU
1VV
1VW
1VX
1VY
1VZ
1W0
1W1
1W2
1W3
1W6
1W7
1W9
1WB
1WC
1WD
1WE
1WF
1WG
1WH
1WJ
1WK
1WL
1WM
1WN
1WO
1WP
1WQ
1WS
1WX
1WY
1WZ
1X2
1X3
1X4
1X5
1X6
1X7
1X8
1X9
1XA
1XB
1XD
1XE
1XF
1XG
1XH
1XJ
1XL
1XM
1XN
1XO
1XP
1XQ
1XS
1XT
1XU
1XV
1XX
1XY
1Y0
1Y1
1Y5
1Y7
1Y9
1YA
1YC
1YD
1YE
1YF
1YG
1YH
1YJ
1YK
1YL
1YM
1YN
1YO
1YP
1YQ
1YR
1YV
1YW
1YX
1YY
1YZ
1Z0
1Z1
1Z6
1Z7
1Z8
1ZC
1ZG
1ZN
1ZQ
1ZW
1ZZ
200
201
203
204
207
208
209
20A
20B
20C
20D
20E
20F
20G
20H
20J
20K
20M
20N
20O
20P
20Q
20R
20S
20T
20U
20V
20W
20X
20Y
20Z
210
211
212
213
214
215
216
217
219
21A
21B
21C
21D
21E
21G
21H
21J
21K
21L
21M
21N
21O
21Q
21R
21S
21T
21U
21V
21W
21X
21Y
21Z
221
222
223
224
225
226
227
228
229
22A
22C
22E
22F
22G
22H
22J
22K
22L
22M
22N
22O
22P
22Q
22S
22T
22U
22W
22X
22Y
22Z
230
233
234
235
237
238
239
23A
23B
23C
23E
23F
23G
23H
23I
23J
23K
23L
23M
23N
23P
23Q
23R
23T
23U
23V
23W
23X
23Y
23Z
240
241
242
243
244
245
246
247
24A
24B
24D
24E
24F
24G
24H
24K
24L
24P
24Q
24R
24S
[truncated: 15,769 more rows]
